# Supplementary material for: The spatial–temporal distribution and etiological characteristics of hand-foot-and-mouth disease before and after EV‑A71 vaccination in Kunming, China, 2017–2020
Source: Sci Rep. 2022 Oct 11;12:17028. doi: 10.1038/s41598-022-21312-2 (PMC9552732; doi:10.1038/s41598-022-21312-2)
Supplement: Supplementary file 1 — Supplementary Information. [file 41598_2022_21312_MOESM1_ESM.xlsx]

## Sheet: Sheet1
姓名	诊断病名	上报日期	年	月	病人ID	性别	出生日期	年龄	职业	地址	地址1	地址2	EV71	COA16	CA6	CA10	仅EV阳性	EV分组
董知远	手足口病	2017-12-31 21:40:37	2017	12	001593204100	1	2014-06-26	3.51787	2	云南省昆明市西山区团结镇多依村村(小区)107号	云南省昆明市西山区	西山区	0	0	0	1	0	4
柳忠玺	手足口病	2017-12-31 18:52:41	2017	12	001683122400	2	2014-07-10	3.47922	2	云南省昆明市五华区莲华办事处江岸小区村(小区)53-1-602	云南省昆明市五华区	五华区	0	1	0	0	0	2
陈瑶	手足口病	2017-12-31 18:10:16	2017	12	001663011300	2	2016-09-25	1.26696	1	云南省昆明市富民县永定镇成器墩村(小区)2号附1号	云南省昆明市富民县	富民县	0	1	0	0	0	2
刘舒航	手足口病	2017-12-31 16:53:44	2017	12	001670506300	1	2016-03-07	1.81986	1	云南省昆明市宜良县南羊镇前卫营村村(小区)26号	云南省昆明市宜良县	宜良县	0	0	0	0	1	5
赵浚伊	手足口病	2017-12-31 16:28:54	2017	12	001617505900	2	2014-07-27	3.43241	2	云南省昆明市西山区马街街道办事处电缆厂村(小区)17-1-510	云南省昆明市西山区	西山区	0	0	0	0	1	5
陈宸	手足口病	2017-12-31 16:16:42	2017	12	001655044900	1	2016-07-30	1.4228	1	云南省昆明市官渡区官渡镇海伦国际村(小区)2-2501	云南省昆明市官渡区	官渡区	0	0	0	0	1	5
李云	手足口病	2017-12-31 15:49:21	2017	12	001593363200	2	2012-12-28	5.00933	2	云南省昆明市官渡区官渡镇海伦国际村(小区)4-901	云南省昆明市官渡区	官渡区	0	0	0	0	1	5
郑舒宁	手足口病	2017-12-31 15:29:41	2017	12	001677553600	1	2012-09-23	5.27213	2	云南省昆明市官渡区小板桥镇晓东村村(小区)226号	云南省昆明市官渡区	官渡区	0	0	0	0	1	5
李王成屹	手足口病	2017-12-31 14:29:29	2017	12	001595737700	1	2014-04-29	3.67585	1	云南省昆明市官渡区六甲乡海公馆村(小区)D6-2室	云南省昆明市官渡区	官渡区	0	0	0	0	1	5
杨梓彤	手足口病	2017-12-31 11:23:39	2017	12	001683070300	2	2016-04-08	1.73162	1	云南省昆明市安宁市连然镇世贸广场村(小区)5栋1602室	云南省昆明市安宁市	安宁市	0	0	0	0	1	5
高玉琳	手足口病	2017-12-31 10:27:08	2017	12	001678411900	2	2013-08-23	4.35711	2	云南省昆明市西山区永昌街道办事处永昌南路永和里村(小区)9-2-201	云南省昆明市西山区	西山区	0	0	0	0	1	5
汤米	手足口病	2017-12-31 10:17:13	2017	12	001590553900	1	2014-03-14	3.80131	2	云南省昆明市盘龙区不详乡镇金檀小区村(小区)4栋1402室	云南省昆明市盘龙区	盘龙区	0	0	0	0	1	5
漆书源	手足口病	2017-12-31 1:01:03	2017	12	001683047800	1	2014-04-24	3.688	2	云南省昆明市盘龙区联盟办事处实力北岸村(小区)5-2-1603	云南省昆明市盘龙区	盘龙区	0	0	0	0	1	5
赵梓臣	手足口病	2017-12-30 19:33:56	2017	12	001650072800	1	2016-09-23	1.26986	1	云南省昆明市五华区黑林铺办事处春城慧谷村(小区)2期-7-2407	云南省昆明市五华区	五华区	0	0	0	0	1	5
钱梓菡	手足口病	2017-12-30 17:41:28	2017	12	001601703800	2	2014-03-11	3.80763	2	云南省昆明市盘龙区不详乡镇新迎小区村(小区)5-4-502	云南省昆明市盘龙区	盘龙区	0	0	0	0	1	5
李璇琳	手足口病	2017-12-30 17:06:25	2017	12	001664400300	2	2016-09-28	1.25589	1	云南省昆明市官渡区不详乡镇古镇家园村(小区)7-2-401	云南省昆明市官渡区	官渡区	0	0	0	0	1	5
张峻通	手足口病	2017-12-30 16:58:50	2017	12	001598084900	1	2014-07-01	3.50091	2	云南省昆明市西山区不详乡镇鶴唐村(小区)2-2901	云南省昆明市西山区	西山区	0	0	0	0	1	5
彭文婷	手足口病	2017-12-30 16:21:09	2017	12	001673904600	2	2017-04-09	0.727396	1	云南省昆明市盘龙区青云办事处云山村(小区)392	云南省昆明市盘龙区	盘龙区	0	0	0	0	1	5
孙致远	手足口病	2017-12-30 16:10:37	2017	12	001645746600	1	2015-12-20	2.03059	1	云南省昆明市官渡区不详乡镇云大西路村(小区)9	云南省昆明市官渡区	官渡区	0	0	0	0	1	5
马晨栋	手足口病	2017-12-30 15:43:50	2017	12	001664355800	1	2016-10-25	1.18181	1	云南省昆明市宜良县匡远镇马家营村(小区)42	云南省昆明市宜良县	宜良县	0	0	0	0	1	5
葛欣瑶	手足口病	2017-12-30 12:16:38	2017	12	000985200400	2	2011-01-20	6.94459	3	云南省昆明市嵩明县牛栏江镇四营村委会中卫村(小区)4	云南省昆明市嵩明县	嵩明县	0	0	0	0	1	5
洪亮	手足口病	2017-12-30 10:42:06	2017	12	001660090900	1	2016-11-18	1.11553	1	云南省昆明市盘龙区不详乡镇禧瑞都村(小区)C座-812室	云南省昆明市盘龙区	盘龙区	0	0	0	0	1	5
杨霞之女	手足口病	2017-12-30 0:37:51	2017	12	001645301500	2	2016-08-28	1.33888	1	云南省昆明市官渡区官渡镇海伦国际贝宁区村(小区)4-403	云南省昆明市官渡区	官渡区	0	0	0	0	1	5
廖浚然	手足口病	2017-12-29 18:13:31	2017	12	001637465700	1	2016-03-03	1.82549	1	云南省昆明市安宁市不详乡镇耳目村(小区)238号	云南省昆明市安宁市	安宁市	0	0	0	0	1	5
龙俊伊	手足口病	2017-12-29 17:35:57	2017	12	001606627500	2	2014-12-26	3.01091	1	云南省昆明市盘龙区不详乡镇金沙小区金春苑村(小区)13-4-501	云南省昆明市盘龙区	盘龙区	0	1	0	0	0	2
杨俊淼	手足口病	2017-12-29 17:01:17	2017	12	001682926500	2	2016-04-06	1.73226	1	云南省昆明市寻甸回族彝族自治县羊街镇新街村(小区)15号	云南省昆明市寻甸回	寻甸回	0	0	0	0	1	5
李昱辰	手足口病	2017-12-29 16:09:20	2017	12	001647683700	1	2014-11-24	3.09835	2	云南省昆明市西山区团结镇龙潭大河村(小区)430号	云南省昆明市西山区	西山区	0	0	0	0	1	5
王航	手足口病	2017-12-29 15:51:02	2017	12	001642092900	1	2016-06-24	1.51584	1	云南省昆明市安宁市不详乡镇文化路村(小区)95号	云南省昆明市安宁市	安宁市	0	0	0	0	1	5
刘昱辰	手足口病	2017-12-29 15:41:58	2017	12	001668781500	1	2012-12-10	5.05313	2	云南省昆明市西山区福海街道办事处华夏御府村(小区)雍璟苑12-2-401	云南省昆明市西山区	西山区	0	0	0	0	1	5
张校潇	手足口病	2017-12-29 15:38:48	2017	12	001658083900	1	2016-06-26	1.51034	1	云南省昆明市官渡区金马街道办事处太平村村(小区)118号	云南省昆明市官渡区	官渡区	0	0	0	0	1	5
李宜澄	手足口病	2017-12-29 15:11:52	2017	12	001632612900	2	2016-01-27	1.9237	1	云南省昆明市盘龙区不详乡镇景泰雅苑村(小区)3-1403	云南省昆明市盘龙区	盘龙区	0	0	0	0	1	5
李梟	手足口病	2017-12-29 15:09:33	2017	12	001628554600	1	2014-07-06	3.48428	1	云南省昆明市富民县款庄乡和平村(小区)21号	云南省昆明市富民县	富民县	1	0	0	0	0	1
包昀可	手足口病	2017-12-29 14:34:01	2017	12	001652377400	2	2016-08-21	1.3569	1	云南省昆明市盘龙区不详乡镇景泰雅苑村(小区)5-401	云南省昆明市盘龙区	盘龙区	0	0	0	0	1	5
潘虹丽	手足口病	2017-12-29 13:54:40	2017	12	001602541400	2	2013-03-22	4.77366	2	云南省昆明市西山区不详乡镇黄瓜营村(小区)53号-7-104	云南省昆明市西山区	西山区	0	0	0	0	1	5
王书瑶	手足口病	2017-12-29 11:02:59	2017	12	001653284100	2	2016-04-18	1.69873	1	云南省昆明市宜良县匡远镇国际新城村(小区)3期3-2004	云南省昆明市宜良县	宜良县	0	0	0	0	1	5
焦博然	手足口病	2017-12-29 9:07:08	2017	12	001682877900	1	2012-12-24	5.01405	2	云南省昆明市西山区不详乡镇尚领明珠村(小区)2-3002	云南省昆明市西山区	西山区	1	0	0	0	0	1
李谨亦	手足口病	2017-12-28 20:30:22	2017	12	001601746700	1	2014-09-13	3.29324	2	云南省昆明市西山区团结镇龙潭小村村(小区)393	云南省昆明市西山区	西山区	0	1	0	0	0	2
柳圆圆	手足口病	2017-12-28 18:41:26	2017	12	001633081500	2	2016-01-03	1.98707	1	云南省昆明市盘龙区金辰办事处新迎小区村(小区)7组团25栋1单元501室	云南省昆明市盘龙区	盘龙区	0	0	0	0	1	5
马培雅	手足口病	2017-12-28 18:00:19	2017	12	001665978600	2	2016-10-14	1.20671	1	云南省昆明市五华区不详乡镇和谐世纪村(小区)M13216号	云南省昆明市五华区	五华区	0	0	0	0	1	5
刘嘉欣	手足口病	2017-12-28 17:06:30	2017	12	001682837500	2	2015-07-01	2.49613	1	云南省昆明市盘龙区不详乡镇瓦窑村(小区)43	云南省昆明市盘龙区	盘龙区	0	0	0	0	1	5
杨浩宇	手足口病	2017-12-28 16:48:53	2017	12	001682836300	1	2016-04-18	1.69665	1	云南省昆明市呈贡县马金铺乡中卫村(小区)无号	云南省昆明市呈贡县	呈贡县	0	0	0	0	1	5
彭玥童	手足口病	2017-12-28 16:37:17	2017	12	001682840600	2	2013-11-20	4.10593	2	云南省昆明市五华区莲华办事处长城小区村(小区)7-1-101	云南省昆明市五华区	五华区	0	0	0	0	1	5
陈则翰	手足口病	2017-12-28 14:28:08	2017	12	001676694500	1	2012-05-12	5.63067	2	云南省昆明市五华区黑林铺办事处洪发小区村(小区)8-1-603	云南省昆明市五华区	五华区	0	0	0	0	1	5
施昱廷	手足口病	2017-12-28 12:58:33	2017	12	001018570400	2	2010-03-31	7.74686	3	云南省昆明市官渡区官渡镇世纪城岚春苑村(小区)12-3-1E	云南省昆明市官渡区	官渡区	0	0	0	0	1	5
张丰麒	手足口病	2017-12-28 11:58:08	2017	12	001593063900	1	2014-07-01	3.49486	2	云南省昆明市西山区马街街道办事处冶炼厂生活区村(小区)11-4-101	云南省昆明市西山区	西山区	0	0	0	0	1	5
李任	手足口病	2017-12-28 11:48:55	2017	12	001682813000	1	2015-09-23	2.26555	1	云南省昆明市嵩明县杨林镇杨林开发区艺宇包装厂村(小区)无	云南省昆明市嵩明县	嵩明县	0	0	0	0	1	5
白雨禾	手足口病	2017-12-28 11:25:50	2017	12	001674920100	2	2014-11-04	3.14983	2	云南省昆明市五华区红云办事处荷塘月色村(小区)9-4-902	云南省昆明市五华区	五华区	0	0	0	0	1	5
李睿瑶	手足口病	2017-12-28 11:16:01	2017	12	001651418600	2	2016-07-17	1.44961	1	云南省昆明市西山区团结镇乐居村村(小区)183号	云南省昆明市西山区	西山区	0	0	0	0	1	5
晏梓清	手足口病	2017-12-28 10:40:37	2017	12	001625070000	2	2015-08-30	2.33113	1	云南省昆明市官渡区官渡镇富发路村(小区)27号	云南省昆明市官渡区	官渡区	0	1	0	0	0	2
许冰妙	手足口病	2017-12-28 10:32:16	2017	12	000967566200	2	2013-10-16	4.20107	2	云南省昆明市盘龙区鼓楼办事处翰林澜山村(小区)8-1-3101	云南省昆明市盘龙区	盘龙区	0	0	0	0	1	5
师曼文	手足口病	2017-12-28 9:21:25	2017	12	001591708000	2	2014-06-04	3.56849	2	云南省昆明市盘龙区联盟办事处滨江俊园村(小区)22A-2405	云南省昆明市盘龙区	盘龙区	0	0	0	0	1	5
李婧卉	手足口病	2017-12-28 9:08:21	2017	12	001597062400	2	2012-04-02	5.73958	2	云南省昆明市西山区前卫街道办事处泽惠园村(小区)无	云南省昆明市西山区	西山区	0	0	0	0	1	5
张李芸熙	手足口病	2017-12-28 0:44:51	2017	12	001612689000	2	2015-03-05	2.81733	1	云南省昆明市官渡区不详乡镇经开区林溪路果林溪谷村(小区)23-2-301	云南省昆明市官渡区	官渡区	0	0	0	0	1	5
高浩翔	手足口病	2017-12-27 21:01:09	2017	12	001636857200	1	2013-01-17	4.94422	2	云南省昆明市盘龙区金辰办事处金沙小区村(小区)25-3-101	云南省昆明市盘龙区	盘龙区	0	0	0	0	1	5
王京	手足口病	2017-12-27 17:07:26	2017	12	001649171900	1	2013-11-10	4.13063	2	云南省昆明市盘龙区金辰办事处金星园丁一期村(小区)11-5-502	云南省昆明市盘龙区	盘龙区	0	0	0	0	1	5
李瑾勰	手足口病	2017-12-27 16:50:09	2017	12	001576789200	1	2013-10-04	4.2319	2	云南省昆明市西山区团结镇茨沟村村(小区)199号	云南省昆明市西山区	西山区	0	1	0	0	0	2
汪立轩	手足口病	2017-12-27 16:38:52	2017	12	001682651600	1	2017-09-04	0.314014	1	云南省昆明市官渡区不详乡镇姚家坝村(小区)240号	云南省昆明市官渡区	官渡区	0	0	0	0	1	5
马智远	手足口病	2017-12-27 16:23:41	2017	12	001637340700	1	2014-12-05	3.06279	2	云南省昆明市寻甸回族彝族自治县先锋乡且买姑村村(小区)321号	云南省昆明市寻甸回	寻甸回	1	0	0	0	0	1
胡雍中德时	手足口病	2017-12-27 15:30:33	2017	12	001589831900	1	2012-10-06	5.22559	2	云南省昆明市盘龙区鼓楼办事处铭城东尚小区村(小区)2-1-503	云南省昆明市盘龙区	盘龙区	0	0	0	0	1	5
李宣泽	手足口病	2017-12-27 14:03:49	2017	12	001611766500	1	2015-03-03	2.82159	1	云南省昆明市西山区团结镇团结村(小区)43	云南省昆明市西山区	西山区	0	0	0	0	1	5
杨睿	手足口病	2017-12-27 12:33:15	2017	12	001599215900	1	2005-02-17	12.8584	3	云南省昆明市官渡区关上街道办事处和甸营村(小区)276	云南省昆明市官渡区	官渡区	0	0	0	0	1	5
李函瑜	手足口病	2017-12-27 12:01:34	2017	12	001589711000	1	2014-02-19	3.85353	1	云南省昆明市西山区福海街道办事处李家地村(小区)160号	云南省昆明市西山区	西山区	0	1	0	0	0	2
李若萌	手足口病	2017-12-27 11:57:58	2017	12	001604731400	2	2014-05-23	3.5989	2	云南省昆明市西山区团结镇龙潭社区乐居村(小区)134号	云南省昆明市西山区	西山区	0	0	0	0	1	5
田梓毅	手足口病	2017-12-27 11:50:45	2017	12	001672004900	1	2015-11-19	2.10676	1	云南省昆明市五华区普吉办事处普吉路村(小区)172号	云南省昆明市五华区	五华区	0	0	0	0	1	5
王君文	手足口病	2017-12-27 11:01:41	2017	12	001674775300	2	2014-01-18	3.94103	2	云南省昆明市安宁市八街镇石坝村村(小区)75号	云南省昆明市安宁市	安宁市	0	0	0	0	1	5
马俊超	手足口病	2017-12-27 10:56:29	2017	12	000970360000	1	2013-04-01	4.74047	2	云南省昆明市官渡区官渡镇骏骐干菜市场村(小区)a-2-7	云南省昆明市官渡区	官渡区	0	0	0	0	1	5
张光皓	手足口病	2017-12-27 9:20:56	2017	12	001602747100	1	2014-10-05	3.22899	2	云南省昆明市五华区黑林铺办事处普惠园村(小区)20-2-804	云南省昆明市五华区	五华区	0	0	0	0	1	5
刘君熠	手足口病	2017-12-26 19:55:40	2017	12	001598344100	1	2014-02-01	3.90097	2	云南省昆明市西山区团结镇团结村(小区)62	云南省昆明市西山区	西山区	0	0	0	0	1	5
林博名	手足口病	2017-12-26 16:35:41	2017	12	001596113700	1	2014-07-06	3.47623	2	云南省昆明市官渡区不详乡镇金色交响家园村(小区)水韵8-2-101	云南省昆明市官渡区	官渡区	0	0	0	0	1	5
贺峻峰	手足口病	2017-12-26 16:00:37	2017	12	001682644100	1	2014-02-14	3.86493	2	云南省昆明市西山区福海街道办事处船房小区清泉大院村(小区)10栋1单元402室	云南省昆明市西山区	西山区	0	0	0	0	1	5
臧永富	手足口病	2017-12-26 15:43:29	2017	12	001682561400	1	2016-02-11	1.87448	1	云南省昆明市安宁市八街镇锦绣路口村(小区)12	云南省昆明市安宁市	安宁市	0	0	0	0	1	5
刘锦艺	手足口病	2017-12-26 14:57:30	2017	12	001618636200	2	2014-10-22	3.18035	2	云南省昆明市西山区团结镇大河村村(小区)207号	云南省昆明市西山区	西山区	0	0	0	0	1	5
邓淏宸	手足口病	2017-12-26 13:53:12	2017	12	001616299600	1	2015-04-13	2.70658	1	云南省昆明市官渡区不详乡镇东聚大车汽配城村(小区)D1-3	云南省昆明市官渡区	官渡区	0	0	0	0	1	5
唐晨潇	手足口病	2017-12-26 13:45:09	2017	12	001682621400	1	2016-10-17	1.19253	1	云南省昆明市官渡区不详乡镇金康园村(小区)4-503	云南省昆明市官渡区	官渡区	0	0	0	0	1	5
周锦晨	手足口病	2017-12-26 12:08:29	2017	12	000981417600	1	2012-12-05	5.0582	2	云南省昆明市富民县不详乡镇大营上村村(小区)13号	云南省昆明市富民县	富民县	0	0	0	0	1	5
郭晨昊	手足口病	2017-12-26 10:58:08	2017	12	001682600300	1	2012-01-04	5.97798	2	云南省昆明市五华区不详乡镇美丽新世界村(小区)19-3-701	云南省昆明市五华区	五华区	0	0	0	0	1	5
王艳艳	手足口病	2017-12-26 10:40:50	2017	12	001682610700	2	2014-12-14	3.03476	2	云南省昆明市盘龙区不详乡镇伍家村村(小区)10号	云南省昆明市盘龙区	盘龙区	0	0	0	0	1	5
洪智睿	手足口病	2017-12-26 9:46:05	2017	12	001651446100	1	2016-09-20	1.266	1	云南省昆明市晋宁县昆阳镇瓦窑村村(小区)无号	云南省昆明市晋宁县	晋宁县	1	0	0	0	0	1
王柯	手足口病	2017-12-26 9:36:56	2017	12	001682598500	1	2014-12-13	3.03737	1	云南省昆明市西山区福海街道办事处杨家地村(小区)39号	云南省昆明市西山区	西山区	0	0	0	0	1	5
孙浩元	手足口病	2017-12-26 9:32:44	2017	12	000984980000	1	2010-10-08	7.21806	3	云南省昆明市官渡区官渡镇南坝小区村(小区)1-2-401	云南省昆明市官渡区	官渡区	0	0	0	0	1	5
吴字欣	手足口病	2017-12-26 9:27:24	2017	12	001682599500	1	2012-11-01	5.15098	2	云南省昆明市富民县永定镇旧县村村(小区)58号	云南省昆明市富民县	富民县	0	0	0	0	1	5
杨湙霖	手足口病	2017-12-26 9:21:45	2017	12	000966913600	1	2013-10-02	4.23379	2	云南省昆明市安宁市昆钢阳光小区村(小区)1-2-101	云南省昆明市安宁市	安宁市	0	0	0	0	1	5
谢子安	手足口病	2017-12-26 2:05:15	2017	12	001643990000	1	2016-07-23	1.42666	1	云南省昆明市西山区马街街道办事处眠山兰亭上景村(小区)7-405	云南省昆明市西山区	西山区	0	0	0	0	1	5
任奕譞	手足口病	2017-12-26 1:18:26	2017	12	001582817000	1	2013-09-28	4.24382	2	云南省昆明市盘龙区联盟办事处穿金路村(小区)实力上筑2-1-302	云南省昆明市盘龙区	盘龙区	0	0	0	0	1	5
秦梓涵	手足口病	2017-12-25 23:35:51	2017	12	001660823800	2	2017-01-21	0.928086	1	云南省昆明市五华区莲华办事处春晖小区村(小区)1-1-502	云南省昆明市五华区	五华区	0	0	0	0	1	5
冷骐佑	手足口病	2017-12-25 18:08:37	2017	12	001682553600	1	2013-07-23	4.42644	2	云南省昆明市禄劝彝族苗族自治县屏山镇马鞍村委会白石岩村(小区)1	云南省昆明市禄劝彝	禄劝彝	1	0	0	0	0	1
陈馨	手足口病	2017-12-25 17:18:51	2017	12	001682557200	2	2016-12-12	1.03688	1	云南省昆明市东川区红土地镇二坪子4组村(小区)28	云南省昆明市东川区	东川区	0	0	0	0	1	5
武孟楠	手足口病	2017-12-25 17:12:51	2017	12	001682545300	2	2016-09-20	1.26411	1	云南省昆明市禄劝彝族苗族自治县大松树乡大松树村(小区)25号	云南省昆明市禄劝彝	禄劝彝	0	0	0	0	1	5
李易坤	手足口病	2017-12-25 17:02:26	2017	12	000985449700	1	2012-07-17	5.44205	2	云南省昆明市五华区大观办事处大观路280号村(小区)5-1-101	云南省昆明市五华区	五华区	0	0	0	0	1	5
杨思哲	手足口病	2017-12-25 16:44:05	2017	12	001654121200	1	2015-05-24	2.59192	1	云南省昆明市嵩明县杨桥乡太平龙村(小区)78	云南省昆明市嵩明县	嵩明县	0	0	0	0	1	5
叶好	手足口病	2017-12-25 16:37:35	2017	12	001615957600	2	2013-12-13	4.03475	2	云南省昆明市五华区黑林铺办事处花香四季村(小区)4-1207	云南省昆明市五华区	五华区	0	0	0	0	1	5
张佳余	手足口病	2017-12-25 16:16:10	2017	12	001617885600	2	2015-01-14	2.94778	1	云南省昆明市西山区海口镇云磷小区村(小区)18-301	云南省昆明市西山区	西山区	0	0	0	0	1	5
杨洋	手足口病	2017-12-25 16:02:33	2017	12	001636752000	1	2016-03-21	1.76501	1	云南省昆明市官渡区大板桥镇长水航城星月澜湾村(小区)21-1502	云南省昆明市官渡区	官渡区	0	0	0	0	1	5
吴昆融	手足口病	2017-12-25 15:57:50	2017	12	001653993600	1	2013-11-14	4.11407	2	云南省昆明市安宁市八街镇月照屯村村(小区)209号	云南省昆明市安宁市	安宁市	0	0	0	0	1	5
赵雅烨	手足口病	2017-12-25 14:07:13	2017	12	001664065500	2	2006-08-30	11.3226	3	云南省昆明市西山区福海街道办事处怡康小区村(小区)14-5-201	云南省昆明市西山区	西山区	0	0	0	0	1	5
王婧语	手足口病	2017-12-25 13:25:58	2017	12	001043718700	2	2012-02-09	5.87696	2	云南省昆明市西山区福海街道办事处银海山水涧村(小区)5组团1-201	云南省昆明市西山区	西山区	0	0	0	0	1	5
金璟沐	手足口病	2017-12-25 12:13:03	2017	12	001643535000	1	2016-07-25	1.4196	1	云南省昆明市官渡区官渡镇陈家营村(小区)27号	云南省昆明市官渡区	官渡区	0	0	0	0	1	5
陈潇然	手足口病	2017-12-25 12:05:06	2017	12	001600062000	1	2014-07-26	3.41822	2	云南省昆明市官渡区小板桥镇高原明珠五金机电商城村(小区)C10-8	云南省昆明市官渡区	官渡区	0	0	0	0	1	5
金芊羽	手足口病	2017-12-25 11:49:36	2017	12	001601590800	2	2014-07-11	3.45925	2	云南省昆明市西山区团结镇龙潭社区乐居小组村(小区)133号	云南省昆明市西山区	西山区	0	1	0	0	0	2
柳梦涵	手足口病	2017-12-25 11:21:49	2017	12	001656125100	2	2014-10-03	3.22922	2	云南省昆明市官渡区小板桥镇小羊浦村村(小区)69号	云南省昆明市官渡区	官渡区	0	0	0	0	1	5
黄科锦	手足口病	2017-12-25 11:18:38	2017	12	001590290700	1	2014-05-05	3.64263	2	云南省昆明市西山区永昌街道办事处老海埂路村(小区)258号	云南省昆明市西山区	西山区	0	0	0	0	1	5
朱云惜	手足口病	2017-12-25 11:16:24	2017	12	001594968500	2	2014-06-12	3.53859	2	云南省昆明市安宁市连然镇大屯路盛世锦苑村(小区)9-207	云南省昆明市安宁市	安宁市	0	0	0	0	1	5
钱秋希	手足口病	2017-12-25 11:12:20	2017	12	001634374500	2	2014-01-23	3.92188	2	云南省昆明市官渡区金马街道办事处羊方凹机械厂村(小区)83-1-202	云南省昆明市官渡区	官渡区	0	0	0	0	1	5
姚子砚	手足口病	2017-12-25 11:05:35	2017	12	001682519900	1	2016-08-02	1.39757	1	云南省昆明市五华区红云办事处华龙人家村(小区)23-326	云南省昆明市五华区	五华区	0	0	0	0	1	5
吕宇航	手足口病	2017-12-25 10:58:30	2017	12	001586897600	1	2014-03-14	3.78496	2	云南省昆明市盘龙区金辰办事处朝九晚五村(小区)8-502	云南省昆明市盘龙区	盘龙区	0	0	0	0	1	5
彭乐琪	手足口病	2017-12-25 10:41:29	2017	12	001646307900	2	2013-08-02	4.39821	2	云南省昆明市官渡区关上街道办事处银海领域村(小区)3-1-1301	云南省昆明市官渡区	官渡区	0	0	0	0	1	5
余蕊	手足口病	2017-12-25 10:40:15	2017	12	001580321000	2	2013-09-03	4.31059	2	云南省昆明市安宁市昆钢阳光小区村(小区)34-1-201	云南省昆明市安宁市	安宁市	0	0	0	0	1	5
邓小航	手足口病	2017-12-25 10:17:53	2017	12	001662574000	1	2016-06-10	1.54258	1	云南省昆明市寻甸回族彝族自治县先锋乡大石洞村(小区)001号	云南省昆明市寻甸回	寻甸回	0	0	0	0	1	5
郭益辰	手足口病	2017-12-25 10:07:34	2017	12	001612655200	1	2014-09-17	3.27289	2	云南省昆明市五华区护国办事处威远街华夏大厦东塔楼村(小区)21E	云南省昆明市五华区	五华区	0	0	0	0	1	5
郭珂伊	手足口病	2017-12-25 9:55:50	2017	12	000968007500	2	2013-09-05	4.30503	2	云南省昆明市西山区前卫街道办事处佳湖花园村(小区)1-7-302	云南省昆明市西山区	西山区	0	0	0	0	1	5
严嘉懿	手足口病	2017-12-25 9:01:58	2017	12	001645885900	2	2013-12-20	4.01472	2	云南省昆明市西山区团结镇大谷律村(小区)21	云南省昆明市西山区	西山区	0	0	0	0	1	5
张梓贤	手足口病	2017-12-24 20:56:31	2017	12	001682475600	1	2014-08-07	3.38363	2	云南省昆明市盘龙区不详乡镇羊城新村村(小区)38-2号	云南省昆明市盘龙区	盘龙区	0	0	0	0	1	5
杨陌然	手足口病	2017-12-24 19:33:12	2017	12	001646834200	1	2015-11-05	2.13775	1	云南省昆明市西山区福海街道办事处高地村村(小区)54号	云南省昆明市西山区	西山区	0	0	0	0	1	5
蔡杭廷	手足口病	2017-12-24 19:24:29	2017	12	001682470100	1	2016-04-30	1.65314	1	云南省昆明市官渡区官渡镇世纪城惜春园村(小区)8-3-15F	云南省昆明市官渡区	官渡区	0	0	0	0	1	5
王棋	手足口病	2017-12-24 18:37:57	2017	12	001614737200	1	2014-07-07	3.46824	2	云南省昆明市盘龙区金辰办事处云南印象村(小区)15-3-303	云南省昆明市盘龙区	盘龙区	0	0	0	0	1	5
洪梓朔	手足口病	2017-12-24 17:25:24	2017	12	001682462400	1	2016-04-14	1.69672	1	云南省昆明市西山区永昌街道办事处马洒营村(小区)10-1-102	云南省昆明市西山区	西山区	0	0	0	0	1	5
董景依	手足口病	2017-12-24 17:16:30	2017	12	001603027800	2	2013-01-28	4.90546	2	云南省昆明市西山区西苑街道办事处春雨路村(小区)1196号	云南省昆明市西山区	西山区	0	0	0	0	1	5
江梓轩	手足口病	2017-12-24 17:00:41	2017	12	001606938600	1	2014-09-23	3.25451	2	云南省昆明市官渡区官渡镇官南城村(小区)14-2-303	云南省昆明市官渡区	官渡区	0	1	0	0	0	2
陈果	手足口病	2017-12-24 16:24:04	2017	12	001682458300	2	2016-09-30	1.2339	1	云南省昆明市官渡区不详乡镇马军场小区村(小区)5-4-302	云南省昆明市官渡区	官渡区	0	0	0	0	1	5
李可轩	手足口病	2017-12-24 16:03:14	2017	12	001598338500	2	2014-08-20	3.34749	2	云南省昆明市西山区团结镇多依村村(小区)148号	云南省昆明市西山区	西山区	0	0	0	0	1	5
杨名远	手足口病	2017-12-24 15:56:05	2017	12	001577148300	1	2013-05-23	4.59046	1	云南省昆明市西山区团结镇大墨雨村(小区)335号	云南省昆明市西山区	西山区	0	0	0	0	1	5
蔡杭辰	手足口病	2017-12-24 15:39:41	2017	12	001682447200	1	2013-09-08	4.29474	2	云南省昆明市官渡区官渡镇世纪城惜春苑村(小区)8号楼3单元15F	云南省昆明市官渡区	官渡区	0	0	0	0	1	5
马孜瑄	手足口病	2017-12-24 15:25:09	2017	12	001632531300	2	2015-12-03	2.06062	1	云南省昆明市五华区普吉办事处林家院村(小区)63	云南省昆明市五华区	五华区	0	0	0	0	1	5
陇芊桦	手足口病	2017-12-24 15:09:56	2017	12	001682443200	2	2016-09-16	1.27209	1	云南省昆明市官渡区吴井街道办事处五里小区村(小区)12-1-202	云南省昆明市官渡区	官渡区	0	0	0	0	1	5
曾昕阳	手足口病	2017-12-24 14:06:15	2017	12	001644823800	1	2016-06-02	1.56218	1	云南省昆明市官渡区小板桥镇阮家村(小区)175	云南省昆明市官渡区	官渡区	0	0	0	0	1	5
俞皓文	手足口病	2017-12-24 12:59:12	2017	12	001603724500	1	2014-07-24	3.42106	2	云南省昆明市官渡区金马街道办事处金马寺焦化厂职工宿舍村(小区)4-2-703	云南省昆明市官渡区	官渡区	0	0	0	0	1	5
闵潇宇	手足口病	2017-12-24 12:54:12	2017	12	001682442200	1	2013-08-20	4.34644	2	云南省昆明市富民县散旦乡黎阳小区村(小区)4-12号	云南省昆明市富民县	富民县	0	0	0	0	1	5
闵瑞雪	手足口病	2017-12-24 12:51:37	2017	12	001682442400	2	2016-06-20	1.51276	1	云南省昆明市富民县散旦乡黎阳盛世小区村(小区)1组团4栋12号	云南省昆明市富民县	富民县	0	0	0	0	1	5
王艺瑾	手足口病	2017-12-24 12:45:42	2017	12	001646670300	2	2016-03-31	1.73452	1	云南省昆明市安宁市连然镇柳树花园村(小区)1栋603室	云南省昆明市安宁市	安宁市	0	0	0	0	1	5
孙鉴宝	手足口病	2017-12-24 12:37:48	2017	12	001613503000	1	2014-01-15	3.94121	2	云南省昆明市呈贡县斗南镇小王家营村村(小区)152	云南省昆明市呈贡县	呈贡县	0	0	0	0	1	5
锁晨熙	手足口病	2017-12-24 12:07:19	2017	12	001626112000	2	2014-08-23	3.33882	2	云南省昆明市安宁市连然镇文苑雅居村(小区)1栋8单元101室	云南省昆明市安宁市	安宁市	0	0	0	0	1	5
杨馨然	手足口病	2017-12-24 11:32:23	2017	12	001056849700	2	2011-06-16	6.52561	3	云南省昆明市西山区前卫街道办事处爱地花园村(小区)5栋2单元601室	云南省昆明市西山区	西山区	0	0	0	0	1	5
张倚墨	手足口病	2017-12-24 11:27:25	2017	12	001652369900	2	2016-09-05	1.30179	1	云南省昆明市盘龙区联盟办事处穿金路村(小区)310	云南省昆明市盘龙区	盘龙区	0	0	0	0	1	5
杨柠睿	手足口病	2017-12-24 11:05:51	2017	12	001601593900	2	2014-08-17	3.35513	2	云南省昆明市安宁市太平镇恒大金碧村(小区)11栋302室	云南省昆明市安宁市	安宁市	0	0	0	0	1	5
李莹川	手足口病	2017-12-24 10:57:29	2017	12	001591087900	1	2014-05-14	3.61521	2	云南省昆明市西山区团结镇和平社区多依村(小区)47	云南省昆明市西山区	西山区	0	0	0	0	1	5
郭鑫	手足口病	2017-12-24 10:38:34	2017	12	001682426800	1	2014-05-02	3.64803	2	云南省昆明市呈贡县不详乡镇1区村(小区)92	云南省昆明市呈贡县	呈贡县	0	0	0	0	1	5
张辉	手足口病	2017-12-24 10:22:18	2017	12	001633352100	1	2014-04-05	3.72192	2	云南省昆明市西山区福海街道办事处郑家河村(小区)69	云南省昆明市西山区	西山区	0	0	0	0	1	5
雷志杰	手足口病	2017-12-24 9:44:57	2017	12	001616206100	1	2015-04-03	2.72801	1	云南省昆明市官渡区大板桥镇西冲口村(小区)无	云南省昆明市官渡区	官渡区	0	0	0	0	1	5
马蓉玉	手足口病	2017-12-23 22:11:23	2017	12	001635714900	2	2014-09-01	3.31259	1	云南省昆明市五华区不详乡镇王家桥村村(小区)55号附3号	云南省昆明市五华区	五华区	0	0	0	0	1	5
阳语晨	手足口病	2017-12-23 21:25:15	2017	12	001592534400	2	2014-04-24	3.66843	1	云南省昆明市官渡区六甲乡福保村村(小区)580	云南省昆明市官渡区	官渡区	0	0	0	0	1	5
李艺	手足口病	2017-12-23 20:58:27	2017	12	001682387600	2	2013-09-05	4.30082	2	云南省昆明市西山区团结镇赵家村(小区)无号	云南省昆明市西山区	西山区	0	0	0	0	1	5
董子妍	手足口病	2017-12-23 20:48:51	2017	12	001600719600	2	2014-10-04	3.22209	1	云南省昆明市西山区团结镇团结村(小区)无号	云南省昆明市西山区	西山区	0	0	0	0	1	5
张东阳	手足口病	2017-12-23 19:43:06	2017	12	001670617800	1	2016-11-11	1.11655	1	云南省昆明市嵩明县不详乡镇何右村(小区)11	云南省昆明市嵩明县	嵩明县	0	0	0	0	1	5
李润柠	手足口病	2017-12-23 19:08:51	2017	12	001590440500	1	2013-07-04	4.47309	2	云南省昆明市西山区福海街道办事处郑和小区和清巷村(小区)20栋3单元501室	云南省昆明市西山区	西山区	0	0	0	0	1	5
刘昶岳	手足口病	2017-12-23 18:51:23	2017	12	001682383600	1	2015-10-01	2.23076	1	云南省昆明市官渡区关上街道办事处时代风华小区村(小区)10栋3单元502室	云南省昆明市官渡区	官渡区	0	0	0	0	1	5
兰佳裕	手足口病	2017-12-23 18:38:59	2017	12	001682386200	2	2013-10-29	4.15271	2	云南省昆明市西山区前卫街道办事处和风园小区村(小区)6栋3单元601室	云南省昆明市西山区	西山区	0	0	0	0	1	5
彭烟茟	手足口病	2017-12-23 17:01:37	2017	12	001632204400	2	2016-01-25	1.91296	1	云南省昆明市西山区前卫街道办事处凤凰御景村(小区)3栋1609室	云南省昆明市西山区	西山区	0	0	0	0	1	5
李彧舟	手足口病	2017-12-23 16:52:37	2017	12	001675086700	1	2014-06-30	3.48447	2	云南省昆明市安宁市不详乡镇盛世锦苑村(小区)9栋2003室	云南省昆明市安宁市	安宁市	0	0	0	0	1	5
邢云集	手足口病	2017-12-23 16:30:16	2017	12	001651294000	1	2016-02-08	1.87457	1	云南省昆明市西山区前卫街道办事处俊秀园村(小区)18栋3单元102室	云南省昆明市西山区	西山区	0	0	0	0	1	5
杨思宇	手足口病	2017-12-23 15:50:28	2017	12	001632033700	1	2015-10-31	2.14828	1	云南省昆明市官渡区不详乡镇香颂时光小区村(小区)9栋2单元2505室	云南省昆明市官渡区	官渡区	0	0	0	0	1	5
宋国政	手足口病	2017-12-23 15:26:23	2017	12	001659462000	2	2016-10-21	1.17356	1	云南省昆明市盘龙区双龙乡麦地塘村(小区)1组16号	云南省昆明市盘龙区	盘龙区	0	0	0	0	1	5
钱钰润	手足口病	2017-12-23 14:54:59	2017	12	001637872200	1	2015-08-01	2.39732	1	云南省昆明市西山区西苑街道办事处梁源三期村(小区)105栋2单元402	云南省昆明市西山区	西山区	0	0	0	0	1	5
张牧青	手足口病	2017-12-23 14:36:52	2017	12	001634430000	1	2016-02-04	1.88531	1	云南省昆明市西山区不详乡镇俊秀园村(小区)15-2	云南省昆明市西山区	西山区	0	0	0	0	1	5
周楚博	手足口病	2017-12-23 13:37:55	2017	12	001625168000	1	2014-09-29	3.23496	2	云南省昆明市盘龙区金辰办事处荷塘月色村(小区)2-602	云南省昆明市盘龙区	盘龙区	0	0	0	0	1	5
袁雯蕴	手足口病	2017-12-23 11:23:28	2017	12	001655681300	2	2017-01-12	0.945858	1	云南省昆明市安宁市八街镇八街村(小区)26号	云南省昆明市安宁市	安宁市	0	0	0	0	1	5
艾柏言	手足口病	2017-12-23 10:18:48	2017	12	001628718300	1	2015-12-12	2.03266	1	云南省昆明市西山区前卫街道办事处水映长岛村(小区)25a栋1单元502	云南省昆明市西山区	西山区	0	0	0	0	1	5
李嘉懿	手足口病	2017-12-23 9:02:57	2017	12	001682333200	1	2016-12-21	1.00582	1	云南省昆明市呈贡县斗南镇斗南村(小区)56号	云南省昆明市呈贡县	呈贡县	0	0	0	0	1	5
王俊瑶	手足口病	2017-12-23 1:57:22	2017	12	001014810900	2	2012-04-08	5.70864	2	云南省昆明市盘龙区金辰办事处金星园丁1期村(小区)9-4-601	云南省昆明市盘龙区	盘龙区	1	0	0	0	0	1
廖丹	手足口病	2017-12-22 21:16:38	2017	12	001682313500	2	2016-08-15	1.35493	1	云南省昆明市富民县东村乡郎当田村(小区)16	云南省昆明市富民县	富民县	1	0	0	0	0	1
李梓萌	手足口病	2017-12-22 21:08:16	2017	12	001588557100	2	2014-04-24	3.66566	2	云南省昆明市西山区碧鸡镇高峤村(小区)70	云南省昆明市西山区	西山区	0	0	0	0	1	5
彭培智	手足口病	2017-12-22 20:45:10	2017	12	001672918000	1	2013-11-14	4.10641	2	云南省昆明市官渡区不详乡镇圣世-品村(小区)C栋-509室	云南省昆明市官渡区	官渡区	0	0	0	0	1	5
余俊江	手足口病	2017-12-22 19:22:47	2017	12	001591386600	1	2012-02-03	5.88585	2	云南省昆明市富民县不详乡镇前街村(小区)33	云南省昆明市富民县	富民县	0	0	0	0	1	5
柏奕辰	手足口病	2017-12-22 18:36:15	2017	12	001652516000	1	2016-08-22	1.33546	1	云南省昆明市西山区金碧街道办事处后新街村(小区)无号	云南省昆明市西山区	西山区	0	0	0	0	1	5
贺煜涵	手足口病	2017-12-22 18:00:26	2017	12	001662340500	2	2017-01-24	0.911021	1	云南省昆明市官渡区矣六乡六谷村(小区)81	云南省昆明市官渡区	官渡区	0	0	0	0	1	5
樊皓奕	手足口病	2017-12-22 16:56:53	2017	12	001682291200	1	2016-03-04	1.80344	1	云南省昆明市呈贡县洛羊镇华飞名盛世界村(小区)A6栋2901室	云南省昆明市呈贡县	呈贡县	0	0	0	0	1	5
保韵兮	手足口病	2017-12-22 15:38:49	2017	12	001682294800	2	2016-10-07	1.20918	1	云南省昆明市官渡区不详乡镇居安园村(小区)2-1-1301	云南省昆明市官渡区	官渡区	0	0	0	0	1	5
徐梓桐	手足口病	2017-12-22 15:22:30	2017	12	000973864200	1	2012-11-19	5.09142	2	云南省昆明市西山区福海街道办事处金岸春天村(小区)16栋2单元301室	云南省昆明市西山区	西山区	0	0	0	0	1	5
施清瀛	手足口病	2017-12-22 14:39:13	2017	12	001590805800	1	2014-05-14	3.61016	2	云南省昆明市官渡区不详乡镇五彩点睛园村(小区)4-1-402	云南省昆明市官渡区	官渡区	0	0	0	0	1	5
王建辉	手足口病	2017-12-22 14:27:27	2017	12	001682285900	1	2015-01-16	2.93389	2	云南省昆明市官渡区不详乡镇和甸营村(小区)177号	云南省昆明市官渡区	官渡区	0	0	0	0	1	5
崔一梵	手足口病	2017-12-22 13:55:07	2017	12	001682281200	1	2016-09-07	1.29112	1	云南省昆明市官渡区大板桥镇长水航城小区村(小区)3-703	云南省昆明市官渡区	官渡区	0	0	0	0	1	5
何秉昊	手足口病	2017-12-22 13:34:54	2017	12	001657621500	1	2017-01-22	0.915992	1	云南省昆明市西山区前卫街道办事处佳湖新城村(小区)5-6-301	云南省昆明市西山区	西山区	0	0	0	0	1	5
李君维	手足口病	2017-12-22 11:13:52	2017	12	001610933500	1	2015-03-23	2.75282	1	云南省昆明市西山区前卫街道办事处理想小镇村(小区)6-102	云南省昆明市西山区	西山区	0	0	0	0	1	5
周芸枢	手足口病	2017-12-22 10:38:22	2017	12	001679139000	1	2013-10-28	4.1518	2	云南省昆明市官渡区不详乡镇新亚洲体育城星都A座村(小区)1-1411	云南省昆明市官渡区	官渡区	0	0	0	0	1	5
叶荣东	手足口病	2017-12-22 10:02:26	2017	12	001682260700	1	2016-07-10	1.45221	1	云南省昆明市官渡区六甲乡杨家头村村(小区)148号	云南省昆明市官渡区	官渡区	0	0	0	0	1	5
何林燃	手足口病	2017-12-22 9:35:12	2017	12	001601082200	2	2014-08-24	3.33032	2	云南省昆明市五华区不详乡镇普惠园村(小区)16-1-1306	云南省昆明市五华区	五华区	0	0	0	0	1	5
郭昊轩	手足口病	2017-12-22 9:32:08	2017	12	001648192600	1	2013-06-08	4.54044	2	云南省昆明市官渡区小板桥镇骏骐干菜批发市场A区村(小区)10栋11号	云南省昆明市官渡区	官渡区	0	0	0	0	1	5
田翌斌	手足口病	2017-12-21 21:54:23	2017	12	001639831800	1	2016-05-27	1.57129	1	云南省昆明市西山区前卫街道办事处润城七期村(小区)5-901	云南省昆明市西山区	西山区	0	0	0	0	1	5
资皓民	手足口病	2017-12-21 21:12:22	2017	12	001590003500	1	2013-07-19	4.42679	2	云南省昆明市五华区不详乡镇江岸小区村(小区)45-4-403	云南省昆明市五华区	五华区	0	0	0	0	1	5
李俊成	手足口病	2017-12-21 19:35:33	2017	12	001682221300	1	2012-09-26	5.23701	2	云南省昆明市五华区不详乡镇端仕街村(小区)54号	云南省昆明市五华区	五华区	0	1	0	0	0	2
郑妍熙	手足口病	2017-12-21 19:00:45	2017	12	001682218300	2	2016-07-25	1.40942	1	云南省昆明市官渡区大板桥镇西冲口村村(小区)20号	云南省昆明市官渡区	官渡区	0	0	0	0	1	5
李易霖	手足口病	2017-12-21 18:47:19	2017	12	001664179500	2	2016-09-21	1.2506	1	云南省昆明市西山区团结镇多依村村(小区)1号	云南省昆明市西山区	西山区	0	0	0	0	1	5
李艾霖	手足口病	2017-12-21 18:44:17	2017	12	001665750000	2	2014-04-19	3.67633	2	云南省昆明市西山区团结镇多依村村(小区)1号	云南省昆明市西山区	西山区	0	1	0	0	0	2
段淑馨	手足口病	2017-12-21 17:41:32	2017	12	001630721600	2	2015-12-01	2.05814	1	云南省昆明市西山区不详乡镇严家地新村村(小区)8号	云南省昆明市西山区	西山区	0	0	0	0	1	5
李梓睿	手足口病	2017-12-21 15:36:04	2017	12	001639625800	1	2016-06-10	1.53224	1	云南省昆明市盘龙区青云办事处青龙村村(小区)190	云南省昆明市盘龙区	盘龙区	0	0	0	0	1	5
王梓涵	手足口病	2017-12-21 15:02:38	2017	12	001615383800	2	2015-01-21	2.91753	1	云南省昆明市西山区棕树营街道办事处白马小区村(小区)37-1-602	云南省昆明市西山区	西山区	0	0	0	0	1	5
王熹玥	手足口病	2017-12-21 14:21:18	2017	12	001649041300	2	2016-04-28	1.64982	1	云南省昆明市官渡区不详乡镇空军昆明干休所村(小区)585号	云南省昆明市官渡区	官渡区	0	0	0	0	1	5
许倾晨	手足口病	2017-12-21 13:57:25	2017	12	001653697800	2	2016-11-08	1.11864	1	云南省昆明市官渡区矣六乡子君村村(小区)450号	云南省昆明市官渡区	官渡区	1	0	0	0	0	1
王懿凡	手足口病	2017-12-21 13:52:35	2017	12	001682186300	1	2015-07-05	2.46565	2	云南省昆明市呈贡县不详乡镇肖家营村(小区)无号	云南省昆明市呈贡县	呈贡县	0	0	0	0	1	5
胡颀昊	手足口病	2017-12-21 13:48:25	2017	12	001658895600	1	2016-12-12	1.02553	1	云南省昆明市西山区福海街道办事处滇池境界村(小区)8-9-A2	云南省昆明市西山区	西山区	0	0	0	0	1	5
任隽彤	手足口病	2017-12-21 13:10:05	2017	12	001592081800	1	2014-01-29	3.89473	2	云南省昆明市盘龙区不详乡镇万科金郁缇香村(小区)10-3-202	云南省昆明市盘龙区	盘龙区	0	0	0	0	1	5
张能治	手足口病	2017-12-21 13:04:54	2017	12	001611455100	1	2014-12-29	2.98027	1	云南省昆明市西山区前卫街道办事处希望汇村(小区)5-1-2204	云南省昆明市西山区	西山区	0	0	0	0	1	5
陶其霁	手足口病	2017-12-21 13:00:17	2017	12	001621215500	1	2015-08-10	2.36699	1	云南省昆明市官渡区官渡镇螺峰村村(小区)无号	云南省昆明市官渡区	官渡区	0	0	0	0	1	5
陶其梁	手足口病	2017-12-21 12:56:41	2017	12	001606158500	1	2014-12-27	2.98573	1	云南省昆明市官渡区官渡镇螺峰村村(小区)无号	云南省昆明市官渡区	官渡区	0	0	0	0	1	5
李芮	手足口病	2017-12-21 11:45:40	2017	12	001632574000	2	2016-01-29	1.89593	1	云南省昆明市西山区团结镇多依村村(小区)162号	云南省昆明市西山区	西山区	0	0	0	0	1	5
王政权	手足口病	2017-12-21 11:44:41	2017	12	000970720900	1	2013-07-23	4.41476	2	云南省昆明市五华区不详乡镇西翥迤六镇萝卜地村村(小区)5	云南省昆明市五华区	五华区	0	0	0	0	1	5
马晨睿	手足口病	2017-12-21 10:33:19	2017	12	001670457400	1	2012-09-05	5.29347	2	云南省昆明市宜良县不详乡镇乡鸭湖小区观澜苑村(小区)7栋	云南省昆明市宜良县	宜良县	0	0	0	0	1	5
丁培灒	手足口病	2017-12-21 10:21:28	2017	12	001603104200	1	2014-06-11	3.53027	2	云南省昆明市呈贡县不详乡镇蓝光天骄城2期村(小区)5-1201	云南省昆明市呈贡县	呈贡县	0	0	0	0	1	5
黎依娜	手足口病	2017-12-21 10:13:46	2017	12	001625923000	2	2014-11-03	3.13327	1	云南省昆明市官渡区不详乡镇世豪乡村时光村(小区)18栋1单元1701室	云南省昆明市官渡区	官渡区	0	0	0	0	1	5
吴顺美	手足口病	2017-12-21 10:10:46	2017	12	001682170700	2	2013-03-04	4.80061	2	云南省昆明市盘龙区不详乡镇王大桥沐东村村(小区)164号	云南省昆明市盘龙区	盘龙区	0	0	0	0	1	5
王思程	手足口病	2017-12-21 10:07:18	2017	12	001591097200	1	2014-05-05	3.63154	2	云南省昆明市官渡区不详乡镇世纪城忆春苑村(小区)9-1-16A	云南省昆明市官渡区	官渡区	0	0	0	0	1	5
李鑫姬	手足口病	2017-12-21 9:24:14	2017	12	001637333900	2	2013-02-04	4.87719	2	云南省昆明市西山区前卫街道办事处芳华苑村(小区)3栋1单元502室	云南省昆明市西山区	西山区	0	1	0	0	0	2
朱姝颖	手足口病	2017-12-21 9:08:40	2017	12	001611243900	2	2014-10-28	3.14957	2	云南省昆明市官渡区不详乡镇五彩点睛园村(小区)4-1-402	云南省昆明市官渡区	官渡区	0	0	0	0	1	5
吕沐苒	手足口病	2017-12-20 20:58:54	2017	12	001624170600	2	2015-09-08	2.28576	1	云南省昆明市西山区前卫街道办事处香榭丽园村(小区)41栋1单元402室	云南省昆明市西山区	西山区	0	0	0	0	1	5
金瀚煦	手足口病	2017-12-20 20:39:35	2017	12	001614349000	1	2013-03-10	4.78264	2	云南省昆明市西山区西苑街道办事处春晖小区村(小区)8栋1单元303室	云南省昆明市西山区	西山区	0	0	0	0	1	5
李思琳	手足口病	2017-12-20 19:46:36	2017	12	001664977100	2	2014-05-25	3.57515	2	云南省昆明市嵩明县不详乡镇锦绣兰苑村(小区)10栋607室	云南省昆明市嵩明县	嵩明县	0	0	0	0	1	5
吴昊屿	手足口病	2017-12-20 18:05:16	2017	12	001639690100	1	2016-06-23	1.49419	1	云南省昆明市盘龙区不详乡镇阿子营村(小区)94	云南省昆明市盘龙区	盘龙区	0	0	0	0	1	5
徐韶阳	手足口病	2017-12-20 16:21:52	2017	12	001647919100	1	2016-03-22	1.74862	1	云南省昆明市宜良县不详乡镇财富大厦村(小区)14-5	云南省昆明市宜良县	宜良县	0	0	0	0	1	5
杨鎧蔤	手足口病	2017-12-20 16:09:09	2017	12	001596344600	2	2014-05-16	3.59938	2	云南省昆明市五华区不详乡镇环城西路村(小区)139号	云南省昆明市五华区	五华区	0	0	0	0	1	5
赵子洋	手足口病	2017-12-20 13:53:17	2017	12	001648320800	1	2016-02-03	1.87975	1	云南省昆明市嵩明县杨桥乡矣铎村村(小区)1000号	云南省昆明市嵩明县	嵩明县	0	0	0	0	1	5
康雨欣	手足口病	2017-12-20 13:29:17	2017	12	001682101800	2	2016-08-26	1.31844	1	云南省昆明市嵩明县杨桥乡龙街村(小区)49	云南省昆明市嵩明县	嵩明县	0	0	0	0	1	5
山悦	手足口病	2017-12-20 12:51:45	2017	12	001682103700	2	2016-07-23	1.41146	1	云南省昆明市官渡区小板桥镇双凤村村(小区)9号	云南省昆明市官渡区	官渡区	0	0	0	0	1	5
郭骏恩	手足口病	2017-12-20 12:41:30	2017	12	001613424100	1	2015-05-01	2.64074	1	云南省昆明市晋宁县二街乡肖家营村(小区)21号	云南省昆明市晋宁县	晋宁县	0	0	0	0	1	5
孙明眼	手足口病	2017-12-20 11:35:22	2017	12	001682089400	1	2014-06-23	3.49482	2	云南省昆明市五华区红云办事处花香世界村(小区)4-1808	云南省昆明市五华区	五华区	0	0	0	0	1	5
姜雨杉	手足口病	2017-12-20 11:05:28	2017	12	001608811700	2	2014-11-21	3.08135	1	云南省昆明市官渡区矣六乡子君村馨和园村(小区)9-1-1204	云南省昆明市官渡区	官渡区	0	0	0	0	1	5
李灵	手足口病	2017-12-20 11:01:09	2017	12	001682091900	1	2012-06-17	5.50981	2	云南省昆明市盘龙区双龙乡郭家凹村村(小区)153号	云南省昆明市盘龙区	盘龙区	0	0	0	0	1	5
邬欣雨	手足口病	2017-12-20 10:44:31	2017	12	001605332900	2	2012-01-20	5.91772	2	云南省昆明市富民县大营镇茨塘村委会上茨塘村村(小区)6-1号	云南省昆明市富民县	富民县	1	0	0	0	0	1
杨博宇	手足口病	2017-12-20 10:32:22	2017	12	001609219300	1	2014-12-29	2.97725	2	云南省昆明市官渡区官渡镇新亚洲体育城万景园村(小区)D18-1-502	云南省昆明市官渡区	官渡区	0	0	0	0	1	5
张筱周	手足口病	2017-12-20 9:53:13	2017	12	000975924000	2	2012-11-30	5.0552	2	云南省昆明市西山区西苑街道办事处春苑小区村(小区)15-2-201	云南省昆明市西山区	西山区	0	1	0	0	0	2
胡美佳	手足口病	2017-12-20 9:40:59	2017	12	001603189200	2	2014-03-19	3.75744	2	云南省昆明市官渡区官渡镇新亚洲体育城万景园村(小区)D20-1-202	云南省昆明市官渡区	官渡区	0	0	0	0	1	5
郭妍	手足口病	2017-12-20 5:35:20	2017	12	001682064300	2	2013-09-22	4.24431	1	云南省昆明市官渡区阿拉乡阿拉街道村(小区)无号	云南省昆明市官渡区	官渡区	0	0	0	0	1	5
张志远	手足口病	2017-12-20 4:51:22	2017	12	001682057600	1	2015-09-01	2.30309	1	云南省昆明市五华区不详乡镇月牙塘小区3组团村(小区)12号	云南省昆明市五华区	五华区	0	0	0	0	1	5
严梓菡	手足口病	2017-12-19 21:40:37	2017	12	001679854100	2	2016-09-29	1.22355	1	云南省昆明市西山区西苑街道办事处铁路公安小区村(小区)2-1-201	云南省昆明市西山区	西山区	0	0	0	0	1	5
赵楠基	手足口病	2017-12-19 21:33:49	2017	12	001601579500	1	2013-12-14	4.01615	2	云南省昆明市西山区福海街道办事处怡康小区村(小区)14-5-201	云南省昆明市西山区	西山区	0	0	0	0	1	5
沈硕	手足口病	2017-12-19 20:45:16	2017	12	001629561400	2	2015-12-04	2.0448	1	云南省昆明市晋宁县昆阳镇安居家园村(小区)B3栋2802	云南省昆明市晋宁县	晋宁县	0	0	0	0	1	5
张辰希	手足口病	2017-12-19 17:44:16	2017	12	001682042800	1	2013-11-12	4.10332	2	云南省昆明市嵩明县嵩阳镇大营村村(小区)950号	云南省昆明市嵩明县	嵩明县	0	0	0	0	1	5
段皓文	手足口病	2017-12-19 17:16:27	2017	12	001659862000	1	2016-04-04	1.71039	1	云南省昆明市禄劝彝族苗族自治县屏山镇东华村(小区)106号	云南省昆明市禄劝彝	禄劝彝	0	0	0	0	1	5
张杰毫	手足口病	2017-12-19 16:31:08	2017	12	001635554300	1	2016-01-09	1.94576	1	云南省昆明市西山区不详乡镇金花针织厂宿舍村(小区)14-501	云南省昆明市西山区	西山区	0	0	0	0	1	5
胡誉科	手足口病	2017-12-19 15:13:34	2017	12	001604413000	1	2014-09-10	3.27621	2	云南省昆明市官渡区不详乡镇东城国际村(小区)15-1005	云南省昆明市官渡区	官渡区	0	0	0	0	1	5
胡烨烜	手足口病	2017-12-19 15:09:00	2017	12	001638292300	1	2016-04-04	1.71015	1	云南省昆明市官渡区不详乡镇东城国际村(小区)15-1005	云南省昆明市官渡区	官渡区	0	0	0	0	1	5
万吉玉	手足口病	2017-12-19 14:09:00	2017	12	001682025900	2	2016-06-27	1.48005	1	云南省昆明市官渡区六甲乡杨家头村村(小区)106号	云南省昆明市官渡区	官渡区	0	0	0	0	1	5
罗胤楠	手足口病	2017-12-19 13:11:50	2017	12	001658187500	2	2017-01-23	0.904996	1	云南省昆明市官渡区不详乡镇新亚洲体育城星辰园村(小区)23-906	云南省昆明市官渡区	官渡区	0	0	0	0	1	5
刘孟晟	手足口病	2017-12-19 12:35:44	2017	12	001682014500	2	2016-10-16	1.17597	1	云南省昆明市五华区不详乡镇实力一方城村(小区)1-303	云南省昆明市五华区	五华区	0	0	0	0	1	5
方赫	手足口病	2017-12-19 12:26:38	2017	12	001664367600	1	2014-02-19	3.83167	2	云南省昆明市五华区不详乡镇王家桥村(小区)38号	云南省昆明市五华区	五华区	0	0	0	0	1	5
方中航	手足口病	2017-12-19 12:21:20	2017	12	001632692500	1	2014-04-10	3.69477	2	云南省昆明市五华区不详乡镇王家桥村(小区)305号	云南省昆明市五华区	五华区	0	1	0	0	0	2
李沛凌	手足口病	2017-12-19 11:56:06	2017	12	001638308200	1	2016-05-23	1.57563	1	云南省昆明市官渡区不详乡镇海伦国际村(小区)9号地6-701	云南省昆明市官渡区	官渡区	0	0	0	0	1	5
刘姝彤	手足口病	2017-12-19 11:47:05	2017	12	001625472100	2	2014-12-09	3.02941	1	云南省昆明市官渡区不详乡镇倪家营村大冲仓库村(小区)3-23	云南省昆明市官渡区	官渡区	0	0	0	0	1	5
汪欣雨	手足口病	2017-12-19 11:28:00	2017	12	001680445100	2	2017-06-26	0.48317	1	云南省昆明市嵩明县小街镇王官村村(小区)163号	云南省昆明市嵩明县	嵩明县	0	0	0	0	1	5
刘书良	手足口病	2017-12-19 11:17:17	2017	12	001675261100	1	2017-01-11	0.937633	1	云南省昆明市官渡区不详乡镇倪家营村大冲仓库村(小区)3-23	云南省昆明市官渡区	官渡区	0	0	0	0	1	5
牛梓俊	手足口病	2017-12-19 11:15:45	2017	12	001636900300	1	2016-04-10	1.69328	1	云南省昆明市官渡区不详乡镇东旭骏城村(小区)16C-905	云南省昆明市官渡区	官渡区	0	0	0	0	1	5
杨丝淇	手足口病	2017-12-19 11:05:21	2017	12	001607947900	2	2014-02-13	3.84795	2	云南省昆明市官渡区不详乡镇新亚洲体育城星汇园村(小区)G5-3-302	云南省昆明市官渡区	官渡区	0	0	0	0	1	5
邓玘琦	手足口病	2017-12-19 10:31:53	2017	12	001602546500	1	2013-07-22	4.41188	2	云南省昆明市官渡区不详乡镇盛泰公园盛世村(小区)8-2-501	云南省昆明市官渡区	官渡区	0	1	0	0	0	2
尹涵琪	手足口病	2017-12-18 20:03:58	2017	12	001586742700	2	2013-11-03	4.12549	2	云南省昆明市五华区不详乡镇黄土坡北村村(小区)60	云南省昆明市五华区	五华区	0	0	0	0	1	5
黄旭尧	手足口病	2017-12-18 16:29:43	2017	12	001681829400	1	2015-06-26	2.48237	1	云南省昆明市呈贡县不详乡镇蕙兰园村(小区)7-302	云南省昆明市呈贡县	呈贡县	0	0	0	0	1	5
倪文一	手足口病	2017-12-18 16:09:32	2017	12	001597252400	2	2014-08-01	3.38309	1	云南省昆明市呈贡县洛羊镇倪家营村(小区)418号	云南省昆明市呈贡县	呈贡县	0	0	0	0	1	5
邓瑞航	手足口病	2017-12-18 16:07:56	2017	12	001587531300	1	2014-02-10	3.854	2	云南省昆明市西山区永昌街道办事处永昌小区永顺里村(小区)36-2-402	云南省昆明市西山区	西山区	0	0	0	0	1	5
吕家诚	手足口病	2017-12-18 15:53:08	2017	12	001638905300	1	2014-09-12	3.26807	1	云南省昆明市官渡区不详乡镇小街市政养护队村(小区)无号	云南省昆明市官渡区	官渡区	0	0	0	0	1	5
王彧涵	手足口病	2017-12-18 15:49:25	2017	12	000967555200	1	2013-06-25	4.48367	2	云南省昆明市盘龙区不详乡镇江东花园村(小区)10-3-601	云南省昆明市盘龙区	盘龙区	0	0	0	0	1	5
陈一然	手足口病	2017-12-18 14:47:08	2017	12	000978784900	1	2013-02-11	4.85042	2	云南省昆明市西山区不详乡镇理想小镇村(小区)27-101	云南省昆明市西山区	西山区	0	0	0	0	1	5
卢昊鑫	手足口病	2017-12-18 13:48:13	2017	12	001604769900	1	2014-11-29	3.05428	2	云南省昆明市西山区不详乡镇卢家营新村村(小区)133号	云南省昆明市西山区	西山区	0	0	0	0	1	5
马敬雅	手足口病	2017-12-18 13:09:55	2017	12	001666659700	2	2017-01-10	0.937847	1	云南省昆明市官渡区不详乡镇新亚洲体育城星汇园村(小区)G2-3-1202	云南省昆明市官渡区	官渡区	0	0	0	0	1	5
马敬尧	手足口病	2017-12-18 13:01:25	2017	12	001580668100	1	2013-12-04	4.03982	2	云南省昆明市官渡区不详乡镇新亚洲体育城星汇园村(小区)G2-3-1202	云南省昆明市官渡区	官渡区	0	0	0	0	1	5
何字琦	手足口病	2017-12-18 12:56:06	2017	12	001662079400	2	2013-04-17	4.67225	2	云南省昆明市西山区马街街道办事处电缆厂村(小区)1-3-402	云南省昆明市西山区	西山区	0	0	0	0	1	5
毛靳翔	手足口病	2017-12-18 12:48:20	2017	12	001681944100	1	2014-12-25	2.98298	2	云南省昆明市宜良县古城镇安家桥村村(小区)无号	云南省昆明市宜良县	宜良县	0	0	0	0	1	5
马唐瀚海阳	手足口病	2017-12-18 11:56:45	2017	12	001681849100	1	2014-12-17	3.00479	2	云南省昆明市西山区不详乡镇云鑫苑村(小区)5-2-201	云南省昆明市西山区	西山区	0	0	0	0	1	5
范启响	手足口病	2017-12-18 11:36:03	2017	12	001606571100	1	2014-12-13	3.0157	2	云南省昆明市官渡区六甲乡六甲村村(小区)273号	云南省昆明市官渡区	官渡区	0	0	0	0	1	5
余鸿洲	手足口病	2017-12-18 11:24:59	2017	12	001644144400	1	2016-06-22	1.49069	1	云南省昆明市五华区不详乡镇博众花园村(小区)2-104	云南省昆明市五华区	五华区	0	0	0	0	1	5
陈梓涵	手足口病	2017-12-18 11:20:23	2017	12	001601853700	2	2014-09-12	3.26755	1	云南省昆明市西山区碧鸡镇长坡里仁村村(小区)126号	云南省昆明市西山区	西山区	0	0	0	0	1	5
陈梓祺	手足口病	2017-12-18 11:17:51	2017	12	001601853800	1	2014-09-12	3.26754	1	云南省昆明市西山区碧鸡镇长坡里仁村村(小区)126号	云南省昆明市西山区	西山区	0	0	0	0	1	5
仲维尹唯	手足口病	2017-12-18 11:11:54	2017	12	001581907600	2	2013-12-31	3.96569	2	云南省昆明市官渡区不详乡镇金汁路村(小区)947号	云南省昆明市官渡区	官渡区	0	0	0	0	1	5
李偲冉	手足口病	2017-12-18 11:04:26	2017	12	001681742200	2	2017-02-01	0.877376	1	云南省昆明市嵩明县杨林镇320国道村(小区)无号	云南省昆明市嵩明县	嵩明县	0	0	0	0	1	5
李逸童	手足口病	2017-12-18 11:00:55	2017	12	001598978900	1	2014-02-26	3.80961	2	云南省昆明市官渡区不详乡镇海伦国际村(小区)5号地4-2504	云南省昆明市官渡区	官渡区	0	0	0	0	1	5
李昊林	手足口病	2017-12-18 9:50:44	2017	12	001647539300	1	2012-11-27	5.05793	2	云南省昆明市盘龙区不详乡镇金沙小区村(小区)5-3-309	云南省昆明市盘龙区	盘龙区	0	0	0	0	1	5
李天洋	手足口病	2017-12-18 9:46:05	2017	12	001646381200	1	2016-09-18	1.24957	1	云南省昆明市西山区团结镇龙潭小村村(小区)402号	云南省昆明市西山区	西山区	0	0	0	0	1	5
李甜梦	手足口病	2017-12-18 9:36:57	2017	12	001681916300	2	2015-06-18	2.50349	1	云南省昆明市官渡区金马街道办事处下凹村村(小区)91号	云南省昆明市官渡区	官渡区	0	0	0	0	1	5
闫译文	手足口病	2017-12-18 9:32:00	2017	12	001681911300	2	2016-06-12	1.51786	1	云南省昆明市宜良县不详乡镇回回村村(小区)26号	云南省昆明市宜良县	宜良县	0	0	0	0	1	5
罗歆悦	手足口病	2017-12-18 9:24:11	2017	12	001590598900	2	2013-09-08	4.2776	2	云南省昆明市安宁市不详乡镇官厢街村(小区)125号	云南省昆明市安宁市	安宁市	0	0	0	0	1	5
李艾玲	手足口病	2017-12-17 18:43:39	2017	12	001604155700	2	2014-12-03	3.04115	2	云南省昆明市五华区不详乡镇春城慧谷2期村(小区)9-209	云南省昆明市五华区	五华区	0	0	0	0	1	5
张浩玲	手足口病	2017-12-17 17:47:06	2017	12	001612282400	2	2015-03-04	2.7919	1	云南省昆明市官渡区不详乡镇中坝村村(小区)268号	云南省昆明市官渡区	官渡区	0	0	0	0	1	5
程津怡	手足口病	2017-12-17 16:41:58	2017	12	001681818000	2	2013-12-21	3.99095	2	云南省昆明市五华区不详乡镇公安厅小区村(小区)9-5-501	云南省昆明市五华区	五华区	0	0	0	0	1	5
陈妙菡	手足口病	2017-12-17 15:51:36	2017	12	001663129500	2	2014-02-04	3.86765	2	云南省昆明市西山区马街街道办事处幸福时光小区村(小区)6-1-402	云南省昆明市西山区	西山区	0	0	0	0	1	5
龙筱磊	手足口病	2017-12-17 15:09:02	2017	12	001626743600	1	2015-06-04	2.53972	1	云南省昆明市盘龙区不详乡镇大树营B組团村(小区)15栋3单元701室	云南省昆明市盘龙区	盘龙区	0	0	0	0	1	5
叶俊成	手足口病	2017-12-17 14:40:34	2017	12	001642830100	1	2016-06-29	1.46916	1	云南省昆明市官渡区矣六乡矣六村村(小区)169	云南省昆明市官渡区	官渡区	0	0	0	0	1	5
何仲锟	手足口病	2017-12-17 10:31:55	2017	12	001627854500	1	2015-11-10	2.10387	1	云南省昆明市西山区前卫街道办事处时代风华2期村(小区)高1栋4单元202室	云南省昆明市西山区	西山区	0	0	0	0	1	5
李子申	手足口病	2017-12-17 2:43:06	2017	12	001681792700	1	2016-11-08	1.1064	1	云南省昆明市官渡区不详乡镇和甸营村(小区)413	云南省昆明市官渡区	官渡区	0	0	0	0	1	5
李函轩	手足口病	2017-12-17 2:10:12	2017	12	001600274700	1	2014-08-04	3.37054	2	云南省昆明市五华区黑林铺办事处春城慧谷村(小区)5-2-1203	云南省昆明市五华区	五华区	0	0	0	0	1	5
梁锦坤	手足口病	2017-12-16 20:51:11	2017	12	001681816400	1	2015-03-06	2.78404	1	云南省昆明市官渡区不详乡镇虹桥村(小区)96	云南省昆明市官渡区	官渡区	0	0	0	0	1	5
章熊慧欣	手足口病	2017-12-16 19:45:53	2017	12	001668499000	2	2017-02-02	0.870153	1	云南省昆明市官渡区不详乡镇宏仁新村(小区)92	云南省昆明市官渡区	官渡区	0	0	0	0	1	5
陈馨露	手足口病	2017-12-16 19:02:13	2017	12	001647104200	2	2016-03-25	1.72976	1	云南省昆明市宜良县耿家营乡耿家营村(小区)无号	云南省昆明市宜良县	宜良县	0	0	0	0	1	5
唐源	手足口病	2017-12-16 18:39:26	2017	12	001649863700	1	2014-10-31	3.12875	2	云南省昆明市西山区前卫街道办事处前卫西路村(小区)18	云南省昆明市西山区	西山区	0	0	0	0	1	5
陆语汐	手足口病	2017-12-16 17:13:34	2017	12	001612596300	2	2015-02-25	2.80826	1	云南省昆明市盘龙区东华办事处新迎小区5组团村(小区)12栋4-602室	云南省昆明市盘龙区	盘龙区	0	0	0	0	1	5
洪暄婷	手足口病	2017-12-16 15:01:53	2017	12	001598349600	2	2014-03-08	3.77721	2	云南省昆明市西山区不详乡镇盛高大城第五期村(小区)31栋1602	云南省昆明市西山区	西山区	0	0	0	0	1	5
袁帅	手足口病	2017-12-16 13:34:58	2017	12	001635196300	1	2012-06-27	5.47178	2	云南省昆明市盘龙区不详乡镇云南映象村(小区)B区14栋2412	云南省昆明市盘龙区	盘龙区	0	0	0	0	1	5
张邦尧	手足口病	2017-12-16 9:42:25	2017	12	001652082600	1	2016-10-20	1.15648	1	云南省昆明市西山区福海街道办事处船房新村村(小区)11舍9号	云南省昆明市西山区	西山区	0	0	0	0	1	5
陈欣毓	手足口病	2017-12-15 23:53:43	2017	12	001619227700	1	2015-06-18	2.49691	1	云南省昆明市宜良县竹山乡竹林村村(小区)49号	云南省昆明市宜良县	宜良县	0	0	0	0	1	5
杨建佳	手足口病	2017-12-15 19:01:12	2017	12	001681727400	2	2016-01-23	1.89676	1	云南省昆明市官渡区大板桥镇华西集团宿舍村(小区)无	云南省昆明市官渡区	官渡区	0	0	0	0	1	5
张睿钦	手足口病	2017-12-15 16:30:57	2017	12	001679785900	1	2016-06-05	1.5296	1	云南省昆明市嵩明县嵩阳镇大弥良村(小区)93号	云南省昆明市嵩明县	嵩明县	0	0	0	0	1	5
陈灵萱	手足口病	2017-12-15 16:21:45	2017	12	001661529200	2	2017-02-19	0.820484	1	云南省昆明市西山区马街街道办事处幸福时光村(小区)6-1-402	云南省昆明市西山区	西山区	0	0	0	0	1	5
方晨皓	手足口病	2017-12-15 16:18:00	2017	12	001663877600	1	2016-08-16	1.33245	1	云南省昆明市五华区不详乡镇黄土坡小屯新村村(小区)433号	云南省昆明市五华区	五华区	0	0	0	0	1	5
肖品伊	手足口病	2017-12-15 15:49:54	2017	12	001651701800	2	2016-08-28	1.29955	1	云南省昆明市宜良县耿家营乡河湾村村(小区)7号	云南省昆明市宜良县	宜良县	0	0	0	0	1	5
谢东志	手足口病	2017-12-15 15:31:55	2017	12	001639337800	1	2015-12-03	2.03599	1	云南省昆明市嵩明县嵩阳镇嵩阳街道村(小区)18号	云南省昆明市嵩明县	嵩明县	0	0	0	0	1	5
罗敬义	手足口病	2017-12-15 15:28:01	2017	12	001633508900	1	2014-08-28	3.30087	2	云南省昆明市官渡区不详乡镇万科魅力之城3期村(小区)1-205	云南省昆明市官渡区	官渡区	0	0	0	0	1	5
王博	手足口病	2017-12-15 14:53:37	2017	12	001681643900	1	2016-07-01	1.45824	1	云南省昆明市呈贡县不详乡镇沐春园村(小区)31-1-604	云南省昆明市呈贡县	呈贡县	0	0	0	0	1	5
左浩冉	手足口病	2017-12-15 14:47:18	2017	12	001606000200	2	2014-10-25	3.142	1	云南省昆明市西山区福海街道办事处阳光花园村(小区)C-8-3-302	云南省昆明市西山区	西山区	1	0	0	0	0	1
田世珏	手足口病	2017-12-15 14:19:31	2017	12	001678192000	1	2016-10-23	1.14606	1	云南省昆明市官渡区金马街道办事处建工三村村(小区)无门牌号	云南省昆明市官渡区	官渡区	0	0	0	0	1	5
李建航	手足口病	2017-12-15 13:33:35	2017	12	001048117800	1	2012-02-09	5.8496	2	云南省昆明市官渡区不详乡镇和兴苑村(小区)5-3-701	云南省昆明市官渡区	官渡区	0	0	0	0	1	5
韩梓睦	手足口病	2017-12-15 13:26:59	2017	12	001627459900	1	2014-11-10	3.09804	1	云南省昆明市西山区金碧街道办事处卢家营村(小区)5号	云南省昆明市西山区	西山区	0	0	0	0	1	5
张琬清	手足口病	2017-12-15 13:09:32	2017	12	001596168800	2	2014-07-09	3.4375	2	云南省昆明市官渡区不详乡镇王官村村(小区)26号	云南省昆明市官渡区	官渡区	0	0	0	0	1	5
宋远锋	手足口病	2017-12-15 12:54:47	2017	12	001681535400	1	2014-01-24	3.89196	2	云南省昆明市五华区红云办事处天骄北麓村(小区)2-1单元2106号	云南省昆明市五华区	五华区	0	0	0	0	1	5
周谢易坷	手足口病	2017-12-15 12:28:54	2017	12	001596626400	1	2009-08-11	8.34639	3	云南省昆明市盘龙区联盟办事处春江村(小区)302号	云南省昆明市盘龙区	盘龙区	0	0	0	0	1	5
李灯清	手足口病	2017-12-15 12:12:04	2017	12	001641455800	2	2016-07-20	1.40591	1	云南省昆明市西山区福海街道办事处锦华苑村(小区)8-4-302	云南省昆明市西山区	西山区	0	0	0	0	1	5
张子義	手足口病	2017-12-15 11:45:15	2017	12	001681588900	1	2016-08-25	1.3073	1	云南省昆明市富民县款庄乡沈家村村(小区)91	云南省昆明市富民县	富民县	0	0	0	0	1	5
张翔	手足口病	2017-12-15 9:41:54	2017	12	001015330900	1	2008-05-19	9.57537	3	云南省昆明市富民县款庄乡沈家村村(小区)97号	云南省昆明市富民县	富民县	0	0	0	0	1	5
焦泊舟	手足口病	2017-12-15 9:28:31	2017	12	001646859900	1	2016-09-02	1.28513	1	云南省昆明市安宁市太平镇记者村村(小区)40-402	云南省昆明市安宁市	安宁市	0	0	0	0	1	5
焦忆清	手足口病	2017-12-15 9:25:47	2017	12	001646258500	2	2016-09-02	1.28513	1	云南省昆明市安宁市太平镇记者村村(小区)40-402	云南省昆明市安宁市	安宁市	0	0	0	0	1	5
唐梓馨	手足口病	2017-12-14 21:17:56	2017	12	001607497300	2	2014-10-02	3.20298	2	云南省昆明市嵩明县不详乡镇盟台西路村(小区)252号	云南省昆明市嵩明县	嵩明县	0	0	0	0	1	5
蔡林伶	手足口病	2017-12-14 21:14:07	2017	12	001623628900	2	2014-04-15	3.6684	2	云南省昆明市官渡区小板桥镇郭家小村村(小区)99号	云南省昆明市官渡区	官渡区	0	0	0	0	1	5
唐果	手足口病	2017-12-14 20:33:18	2017	12	001613964600	1	2013-11-30	4.04067	2	云南省昆明市西山区金碧街道办事处司马巷村(小区)15号	云南省昆明市西山区	西山区	0	0	0	0	1	5
田畹瑞	手足口病	2017-12-14 18:28:36	2017	12	001681639800	2	2015-12-18	1.99253	1	云南省昆明市五华区不详乡镇中联花园村(小区)9栋3单元602	云南省昆明市五华区	五华区	0	0	0	0	1	5
田畹瑜	手足口病	2017-12-14 18:26:11	2017	12	001655870000	2	2015-12-18	1.99252	1	云南省昆明市五华区不详乡镇中联花园村(小区)9栋3单元602	云南省昆明市五华区	五华区	0	0	0	0	1	5
杨子姗	手足口病	2017-12-14 18:02:19	2017	12	001640352100	2	2016-03-25	1.72417	1	云南省昆明市安宁市太平镇安化生活区村(小区)59栋204	云南省昆明市安宁市	安宁市	0	0	0	0	1	5
方梓翰	手足口病	2017-12-14 16:04:45	2017	12	001681500200	1	2012-09-05	5.27493	2	云南省昆明市安宁市昆钢悠然天地村(小区)19-1-802	云南省昆明市安宁市	安宁市	0	0	0	0	1	5
李宸睿	手足口病	2017-12-14 15:59:35	2017	12	001588003300	1	2014-04-10	3.6815	2	云南省昆明市安宁市太平镇山水融城村(小区)C-5-508	云南省昆明市安宁市	安宁市	0	0	0	0	1	5
张雅淇	手足口病	2017-12-14 15:42:33	2017	12	001681629000	2	2017-07-17	0.41247	1	云南省昆明市盘龙区不详乡镇朝九晚五小区村(小区)1-1401	云南省昆明市盘龙区	盘龙区	0	0	0	0	1	5
邵谢子涵	手足口病	2017-12-14 15:13:44	2017	12	001614749600	2	2015-05-08	2.60543	2	云南省昆明市官渡区不详乡镇陈家营村村(小区)21号	云南省昆明市官渡区	官渡区	0	1	0	0	0	2
夏文壕	手足口病	2017-12-14 15:10:21	2017	12	001612760000	1	2013-11-14	4.08387	2	云南省昆明市官渡区小板桥镇新治村村(小区)129号	云南省昆明市官渡区	官渡区	0	0	0	0	1	5
高忠宇	手足口病	2017-12-14 15:06:54	2017	12	001588945200	1	2014-04-23	3.6458	2	云南省昆明市安宁市连然镇连然新村村(小区)78号	云南省昆明市安宁市	安宁市	0	0	0	0	1	5
吴星毅	手足口病	2017-12-14 14:53:11	2017	12	001599906400	1	2014-03-28	3.71696	2	云南省昆明市五华区不详乡镇烟厂村(小区)2单元	云南省昆明市五华区	五华区	0	0	0	0	1	5
方梦瑶	手足口病	2017-12-14 13:59:37	2017	12	001654740300	2	2016-10-17	1.15971	1	云南省昆明市官渡区不详乡镇新螺蛳湾中豪悦城村(小区)15-2-2601	云南省昆明市官渡区	官渡区	0	0	0	0	1	5
周杨圆圆	手足口病	2017-12-14 13:08:05	2017	12	001652952500	2	2016-11-21	1.06378	1	云南省昆明市五华区不详乡镇黄土坡北村(小区)74	云南省昆明市五华区	五华区	0	0	0	0	1	5
谢金谍	手足口病	2017-12-14 12:40:08	2017	12	001681599100	2	2014-08-04	3.36353	2	云南省昆明市盘龙区联盟办事处江岸小区村(小区)62栋2单元401室	云南省昆明市盘龙区	盘龙区	0	0	0	0	1	5
姜羿博	手足口病	2017-12-14 12:03:13	2017	12	001607313200	1	2014-12-05	3.0267	2	云南省昆明市官渡区不详乡镇宏德村(小区)135	云南省昆明市官渡区	官渡区	0	0	0	0	1	5
戚舒畅	手足口病	2017-12-14 11:33:06	2017	12	001657704400	1	2017-01-17	0.907546	1	云南省昆明市西山区马街街道办事处清真寺村(小区)73	云南省昆明市西山区	西山区	0	0	0	0	1	5
邹宸熙	手足口病	2017-12-14 11:23:44	2017	12	001615997200	1	2014-10-29	3.12793	2	云南省昆明市官渡区不详乡镇普自村村(小区)712号	云南省昆明市官渡区	官渡区	0	0	0	0	1	5
杨轲惟	手足口病	2017-12-14 11:15:05	2017	12	001596303200	1	2014-08-04	3.36336	2	云南省昆明市西山区前卫街道办事处西南海村(小区)G7-1202	云南省昆明市西山区	西山区	0	0	0	0	1	5
李欣颖	手足口病	2017-12-14 11:11:42	2017	12	001637345100	2	2016-01-21	1.89861	1	云南省昆明市宜良县匡远镇汇东园村(小区)15栋3单元501室	云南省昆明市宜良县	宜良县	0	0	0	0	1	5
刘子豪	手足口病	2017-12-14 10:39:52	2017	12	001666271300	1	2016-06-21	1.48239	1	云南省昆明市五华区丰宁办事处金泰国际村(小区)1栋3101室	云南省昆明市五华区	五华区	0	0	0	0	1	5
唐梦禧	手足口病	2017-12-14 10:33:01	2017	12	001590005100	2	2014-02-11	3.83967	1	云南省昆明市官渡区小板桥镇东廊村村(小区)132号	云南省昆明市官渡区	官渡区	0	0	0	0	1	5
张语宸	手足口病	2017-12-14 10:10:37	2017	12	001681585500	1	2016-05-15	1.58364	1	云南省昆明市宜良县古城镇小山后村村(小区)无号	云南省昆明市宜良县	宜良县	0	0	0	0	1	5
杨晗	手足口病	2017-12-14 9:59:20	2017	12	001612052400	2	2013-06-09	4.51586	2	云南省昆明市官渡区不详乡镇盛惠园村(小区)37-2011	云南省昆明市官渡区	官渡区	0	0	0	0	1	5
冉鹏辉	手足口病	2017-12-14 9:52:42	2017	12	001612381600	1	2014-04-26	3.63699	2	云南省昆明市官渡区六甲乡杨家头村(小区)97号	云南省昆明市官渡区	官渡区	0	0	0	0	1	5
顾浩冉	手足口病	2017-12-14 9:49:40	2017	12	001599047700	1	2014-01-11	3.92446	2	云南省昆明市官渡区关上街道办事处五彩点金苑村(小区)13栋1单元301室	云南省昆明市官渡区	官渡区	0	0	0	0	1	5
蒋佳成	手足口病	2017-12-14 3:08:27	2017	12	001674878600	1	2016-11-08	1.09824	1	云南省昆明市呈贡县不详乡镇蔴莪村(小区)76	云南省昆明市呈贡县	呈贡县	0	0	0	0	1	5
郑绍嫣	手足口病	2017-12-14 1:05:07	2017	12	001646185300	2	2016-03-20	1.73592	1	云南省昆明市五华区不详乡镇新域盛景村(小区)10-2101	云南省昆明市五华区	五华区	0	0	0	0	1	5
思淼	手足口病	2017-12-13 21:04:12	2017	12	001591903900	1	2014-06-09	3.51507	2	云南省昆明市官渡区六甲乡六甲村(小区)232	云南省昆明市官渡区	官渡区	0	0	0	0	1	5
袁子涵	手足口病	2017-12-13 18:06:50	2017	12	001672930900	2	2006-11-27	11.0466	3	云南省昆明市盘龙区不详乡镇北京路村(小区)128	云南省昆明市盘龙区	盘龙区	0	0	0	0	1	5
李宇森	手足口病	2017-12-13 17:51:51	2017	12	001681540100	1	2014-09-24	3.22175	2	云南省昆明市西山区前卫街道办事处滇池卫城尚城村(小区)5栋1单元304室	云南省昆明市西山区	西山区	0	0	0	0	1	5
段治冰	手足口病	2017-12-13 17:27:35	2017	12	001681537900	1	2014-06-17	3.49275	2	云南省昆明市宜良县匡远镇大渡口村(小区)138	云南省昆明市宜良县	宜良县	0	0	0	0	1	5
唐铭硕	手足口病	2017-12-13 16:51:47	2017	12	001646496700	1	2014-04-27	3.63231	2	云南省昆明市嵩明县不详乡镇龙街村(小区)124	云南省昆明市嵩明县	嵩明县	1	0	0	0	0	1
肖明杰	手足口病	2017-12-13 15:52:44	2017	12	001635596700	1	2016-03-05	1.77594	1	云南省昆明市嵩明县杨林镇农保村村(小区)B1-17号	云南省昆明市嵩明县	嵩明县	0	0	0	0	1	5
王梓琪	手足口病	2017-12-13 15:40:35	2017	12	000970678500	1	2013-07-02	4.4508	2	云南省昆明市西山区不详乡镇船房小区村(小区)22栋1单元601室	云南省昆明市西山区	西山区	0	0	0	0	1	5
祁嘉树	手足口病	2017-12-13 15:05:27	2017	12	001610689100	2	2014-05-01	3.62116	2	云南省昆明市五华区不详乡镇贵研自然界村(小区)14-1-602	云南省昆明市五华区	五华区	0	0	0	0	1	5
李慕航	手足口病	2017-12-13 14:47:05	2017	12	001619408000	1	2014-09-13	3.25152	2	云南省昆明市官渡区不详乡镇水木清华村(小区)G-4-1601	云南省昆明市官渡区	官渡区	0	0	0	0	1	5
王怡景	手足口病	2017-12-13 13:37:49	2017	12	001681524800	2	2014-11-06	3.10354	2	云南省昆明市西山区团结镇大河村村(小区)无号	云南省昆明市西山区	西山区	0	0	0	0	1	5
孙徐娇	手足口病	2017-12-13 13:20:19	2017	12	001611603000	2	2014-02-16	3.82356	2	云南省昆明市西山区福海街道办事处天泽园村(小区)19-4号商铺	云南省昆明市西山区	西山区	1	0	0	0	0	1
李陈希	手足口病	2017-12-13 13:02:40	2017	12	001598265200	2	2014-07-02	3.45118	2	云南省昆明市禄劝彝族苗族自治县屏山镇南村村(小区)100号	云南省昆明市禄劝彝	禄劝彝	0	0	0	0	1	5
能媛湲	手足口病	2017-12-13 12:55:07	2017	12	001681517200	2	2015-10-01	2.20271	1	云南省昆明市西山区团结镇大墨雨村村(小区)360号	云南省昆明市西山区	西山区	0	0	0	0	1	5
李淑琳	手足口病	2017-12-13 12:10:20	2017	12	001658022700	2	2017-01-17	0.904879	1	云南省昆明市西山区团结镇乐居村村(小区)161号	云南省昆明市西山区	西山区	0	0	0	0	1	5
吕章赫	手足口病	2017-12-13 11:47:27	2017	12	001647802400	1	2016-01-15	1.91236	1	云南省昆明市官渡区不详乡镇玫瑰湾村(小区)10-1-601	云南省昆明市官渡区	官渡区	0	0	0	0	1	5
曹源	手足口病	2017-12-13 11:35:49	2017	12	001658040800	1	2016-03-01	1.7864	1	云南省昆明市西山区西山区正和小区村(小区)8栋4单元502	云南省昆明市西山区	西山区	0	0	0	0	1	5
罗诗涵	手足口病	2017-12-13 10:45:50	2017	12	001681478300	2	2016-02-04	1.85749	1	云南省昆明市宜良县耿家营乡耿家营村村(小区)268号	云南省昆明市宜良县	宜良县	0	0	0	0	1	5
杨子力	手足口病	2017-12-13 10:35:26	2017	12	001594600500	1	2013-10-18	4.15453	2	云南省昆明市呈贡县不详乡镇七彩云南第一城村(小区)28-604	云南省昆明市呈贡县	呈贡县	0	1	0	0	0	2
彭依涵	手足口病	2017-12-13 10:29:46	2017	12	001681513300	1	2014-12-16	2.99367	2	云南省昆明市西山区福海街道办事处阳光花园村(小区)49号商铺	云南省昆明市西山区	西山区	1	0	0	0	0	1
阮钰晟	手足口病	2017-12-13 9:23:15	2017	12	000970867500	1	2013-07-04	4.4446	2	云南省昆明市五华区黑林铺办事处春城慧谷小区村(小区)1期B区8-503	云南省昆明市五华区	五华区	0	0	0	0	1	5
高梓洋	手足口病	2017-12-13 1:18:18	2017	12	001681480400	1	2014-05-20	3.56757	2	云南省昆明市西山区不详乡镇正和小区村(小区)10-604	云南省昆明市西山区	西山区	0	0	0	0	1	5
杨起源	手足口病	2017-12-13 1:08:58	2017	12	000992663000	1	2012-09-29	5.20479	2	云南省昆明市官渡区不详乡镇都铎城邦村(小区)1-10-202	云南省昆明市官渡区	官渡区	0	0	0	0	1	5
王军程	手足口病	2017-12-13 0:17:33	2017	12	001678807800	1	2013-01-15	4.909	2	云南省昆明市五华区不详乡镇王家桥小花园村(小区)无号	云南省昆明市五华区	五华区	0	0	0	0	1	5
田雅彤	手足口病	2017-12-12 20:05:54	2017	12	001681473500	2	2014-02-21	3.80791	2	云南省昆明市五华区不详乡镇天骄北麓村(小区)20-2406	云南省昆明市五华区	五华区	0	0	0	0	1	5
李彦冉	手足口病	2017-12-12 19:45:36	2017	12	001648805000	2	2016-03-14	1.749	1	云南省昆明市宜良县竹山乡先锋村委会浮仗村村(小区)33号	云南省昆明市宜良县	宜良县	0	0	0	0	1	5
吴艳平	手足口病	2017-12-12 18:12:54	2017	12	001597672000	1	2014-04-28	3.62699	2	云南省昆明市五华区不详乡镇国福现代城茉莉园村(小区)8栋1003	云南省昆明市五华区	五华区	0	0	0	0	1	5
尹馨怡	手足口病	2017-12-12 17:29:31	2017	12	001660288700	2	2017-01-12	0.916438	1	云南省昆明市宜良县匡远镇清远街道办事处村(小区)210号	云南省昆明市宜良县	宜良县	0	0	0	0	1	5
杨然	手足口病	2017-12-12 16:36:57	2017	12	001599654400	1	2014-05-17	3.57479	2	云南省昆明市安宁市太平镇万辉星城8期村(小区)C4-1-401	云南省昆明市安宁市	安宁市	0	0	0	0	1	5
汪芷伊	手足口病	2017-12-12 16:04:03	2017	12	001681442200	2	2013-02-02	4.85878	2	云南省昆明市官渡区不详乡镇广居路村(小区)6栋1405室	云南省昆明市官渡区	官渡区	0	0	0	0	1	5
月南骁	手足口病	2017-12-12 15:59:17	2017	12	001681347700	1	2013-12-23	3.97171	2	云南省昆明市嵩明县嵩阳镇顶秀小区村(小区)6-1-602	云南省昆明市嵩明县	嵩明县	0	0	0	0	1	5
刘峻溪	手足口病	2017-12-12 14:56:52	2017	12	001669990100	1	2014-10-23	3.13928	2	云南省昆明市官渡区官渡镇海伦国际村(小区)12号地8-1801	云南省昆明市官渡区	官渡区	0	0	0	0	1	5
李语晨	手足口病	2017-12-12 14:18:53	2017	12	001681432300	2	2015-08-16	2.32607	2	云南省昆明市盘龙区不详乡镇龙溪花园村(小区)1栋3单元1201室	云南省昆明市盘龙区	盘龙区	0	0	0	0	1	5
初靖邺	手足口病	2017-12-12 14:06:41	2017	12	001638500000	1	2016-05-29	1.54028	1	云南省昆明市西山区不详乡镇兴隆花园村(小区)15-1-603	云南省昆明市西山区	西山区	0	0	0	0	1	5
李喆溪	手足口病	2017-12-12 13:46:33	2017	12	001601738400	1	2014-10-10	3.17474	2	云南省昆明市西山区团结镇龙潭大河村村(小区)239号	云南省昆明市西山区	西山区	0	0	0	0	1	5
范玉鈊	手足口病	2017-12-12 13:35:15	2017	12	001681445700	2	2014-12-14	2.99676	2	云南省昆明市官渡区小板桥镇陈旗营村村(小区)43号	云南省昆明市官渡区	官渡区	0	0	0	0	1	5
王雨嫣	手足口病	2017-12-12 13:19:24	2017	12	001612027600	2	2014-11-12	3.08434	1	云南省昆明市盘龙区东华办事处市政小区南区村(小区)16-1-601	云南省昆明市盘龙区	盘龙区	0	0	0	0	1	5
唐师涵	手足口病	2017-12-12 12:53:41	2017	12	001649592500	1	2013-06-26	4.46417	2	云南省昆明市官渡区不详乡镇长水航城村(小区)木槿苑15-103	云南省昆明市官渡区	官渡区	0	0	0	0	1	5
王金睿	手足口病	2017-12-12 12:43:12	2017	12	001656656200	1	2016-07-19	1.40049	1	云南省昆明市盘龙区东华办事处市政小区南区村(小区)16-1-601	云南省昆明市盘龙区	盘龙区	0	0	0	0	1	5
刘可昕	手足口病	2017-12-12 12:36:00	2017	12	000980536400	2	2012-08-03	5.35941	2	云南省昆明市官渡区不详乡镇融城金街村(小区)F-3005	云南省昆明市官渡区	官渡区	0	0	0	0	1	5
程泽宇	手足口病	2017-12-12 12:35:19	2017	12	001681391800	1	2010-05-15	7.57981	3	云南省昆明市官渡区不详乡镇盛泰公园盛世村(小区)15栋3单元701室	云南省昆明市官渡区	官渡区	0	0	0	0	1	5
温舫铭	手足口病	2017-12-12 11:34:51	2017	12	001681417100	1	2013-05-21	4.56258	2	云南省昆明市官渡区不详乡镇长水航城村(小区)1-13号	云南省昆明市官渡区	官渡区	0	0	0	0	1	5
吴弘博	手足口病	2017-12-12 10:39:46	2017	12	001603379500	1	2014-03-28	3.711	2	云南省昆明市西山区前卫街道办事处长城滇池花园村(小区)12-7	云南省昆明市西山区	西山区	0	0	0	0	1	5
刘子为	手足口病	2017-12-12 10:37:01	2017	12	001608109300	1	2013-05-21	4.56247	2	云南省昆明市五华区不详乡镇鼎易天景村(小区)754	云南省昆明市五华区	五华区	0	0	0	0	1	5
赵紫成	手足口病	2017-12-12 9:59:05	2017	12	001608620000	1	2014-03-25	3.71914	2	云南省昆明市西山区前卫街道办事处滇池卫城尚层村(小区)30-1-501	云南省昆明市西山区	西山区	0	0	0	0	1	5
王一诺	手足口病	2017-12-12 9:46:14	2017	12	000978750300	2	2013-02-27	4.78962	2	云南省昆明市西山区前卫街道办事处花莊花园村(小区)6-1-101	云南省昆明市西山区	西山区	0	0	0	0	1	5
任飞杨	手足口病	2017-12-12 9:30:29	2017	12	001604474900	1	2014-01-11	3.91895	2	云南省昆明市官渡区小板桥镇新治村村(小区)8号	云南省昆明市官渡区	官渡区	0	0	0	0	1	5
马皓轩	手足口病	2017-12-12 9:20:42	2017	12	001656466100	1	2016-11-13	1.07978	1	云南省昆明市宜良县匡远镇西景苑村(小区)12栋509室	云南省昆明市宜良县	宜良县	0	0	0	0	1	5
张宇翔	手足口病	2017-12-12 9:01:03	2017	12	001681404500	1	2013-08-04	4.35695	2	云南省昆明市西山区前卫街道办事处田家地村(小区)333	云南省昆明市西山区	西山区	0	0	0	0	1	5
尹馨怡	手足口病	2017-12-12 2:31:34	2017	12	001660288700	2	2017-01-12	0.91473	1	云南省昆明市宜良县耿家营乡玉古村委会大河口村村(小区)210	云南省昆明市宜良县	宜良县	0	0	0	0	1	5
金欢喜	手足口病	2017-12-12 1:48:02	2017	12	001641694000	2	2016-01-28	1.8729	1	云南省昆明市宜良县不详乡镇大尖山村(小区)11	云南省昆明市宜良县	宜良县	0	0	0	0	1	5
余梓涵	手足口病	2017-12-11 20:08:15	2017	12	001615166500	2	2014-05-27	3.54508	2	云南省昆明市西山区前卫街道办事处滇池卫城尚层村(小区)35栋3单元201室	云南省昆明市西山区	西山区	0	0	0	0	1	5
蒋京格	手足口病	2017-12-11 18:45:17	2017	12	001039836100	2	2009-09-04	8.27045	3	云南省昆明市西山区福海街道办事处滇池高尔夫村(小区)G037	云南省昆明市西山区	西山区	0	0	0	0	1	5
钟煊雅	手足口病	2017-12-11 18:24:20	2017	12	001672775100	2	2017-02-07	0.84262	1	云南省昆明市官渡区不详乡镇普自村村(小区)12	云南省昆明市官渡区	官渡区	0	0	0	0	1	5
刘嘉仪	手足口病	2017-12-11 18:11:30	2017	12	001681374300	2	2016-01-26	1.8775	1	云南省昆明市官渡区官渡镇小街村(小区)347	云南省昆明市官渡区	官渡区	0	0	0	0	1	5
陈景逸	手足口病	2017-12-11 17:18:42	2017	12	001628915900	1	2015-10-28	2.12381	1	云南省昆明市西山区碧鸡镇长坡村(小区)75	云南省昆明市西山区	西山区	0	0	0	0	1	5
段富涵	手足口病	2017-12-11 16:59:11	2017	12	001621498000	2	2015-07-07	2.43315	1	云南省昆明市呈贡县不详乡镇小洛羊村(小区)无门牌	云南省昆明市呈贡县	呈贡县	0	0	0	0	1	5
冯芸杉	手足口病	2017-12-11 16:43:58	2017	12	001645926000	2	2016-08-23	1.30239	1	云南省昆明市五华区不详乡镇经典龙苑村(小区)5-501	云南省昆明市五华区	五华区	0	0	0	0	1	5
邵梓扬	手足口病	2017-12-11 16:39:40	2017	12	001654479900	1	2016-06-18	1.48308	1	云南省昆明市嵩明县嵩阳镇北街村(小区)79号1-102	云南省昆明市嵩明县	嵩明县	0	1	0	0	0	2
马雍欣	手足口病	2017-12-11 16:26:15	2017	12	001624079500	2	2015-09-12	2.24965	1	云南省昆明市盘龙区不详乡镇金星小区村(小区)133-2-501	云南省昆明市盘龙区	盘龙区	0	0	0	0	1	5
孔丽娜	手足口病	2017-12-11 15:24:20	2017	12	001674374100	2	2015-07-03	2.44392	1	云南省昆明市官渡区大板桥镇无锡村村(小区)无门牌	云南省昆明市官渡区	官渡区	0	0	0	0	1	5
杨钧涵	手足口病	2017-12-11 15:17:58	2017	12	001656001100	1	2016-04-23	1.63624	1	云南省昆明市五华区不详乡镇怡合景苑村(小区)1-2-301	云南省昆明市五华区	五华区	0	0	0	0	1	5
杨浩	手足口病	2017-12-11 14:55:49	2017	12	000983324800	1	2012-10-22	5.13791	2	云南省昆明市官渡区大板桥镇三甲新村村(小区)723号	云南省昆明市官渡区	官渡区	0	0	0	0	1	5
饶昊东	手足口病	2017-12-11 14:49:57	2017	12	001681336300	1	2014-05-14	3.58006	2	云南省昆明市官渡区不详乡镇新治村(小区)230	云南省昆明市官渡区	官渡区	0	0	0	0	1	5
苏丽莎	手足口病	2017-12-11 14:23:08	2017	12	001681358900	2	2013-04-15	4.65873	2	云南省昆明市官渡区不详乡镇长水航城村(小区)13-1203	云南省昆明市官渡区	官渡区	0	0	0	0	1	5
张溪芮	手足口病	2017-12-11 14:18:45	2017	12	001634171800	2	2016-01-20	1.89349	1	云南省昆明市禄劝彝族苗族自治县屏山镇秀河天苑村(小区)4-1-602	云南省昆明市禄劝彝	禄劝彝	0	0	0	0	1	5
彪艺宸	手足口病	2017-12-11 13:48:50	2017	12	001681356800	1	2014-05-04	3.60733	2	云南省昆明市呈贡县不详乡镇蓝光天骄城2期村(小区)17-605	云南省昆明市呈贡县	呈贡县	0	0	0	0	1	5
吴婉菲	手足口病	2017-12-11 12:56:51	2017	12	001598842500	2	2014-08-24	3.30059	2	云南省昆明市西山区前卫街道办事处西南海O区村(小区)F3-1204	云南省昆明市西山区	西山区	0	0	0	0	1	5
潘人华	手足口病	2017-12-11 12:33:45	2017	12	001039553100	1	2012-03-14	5.74544	2	云南省昆明市五华区红云办事处沙沟村村(小区)50号	云南省昆明市五华区	五华区	0	0	0	0	1	5
史一冉	手足口病	2017-12-11 11:23:29	2017	12	001610152100	2	2014-03-29	3.70561	2	云南省昆明市宜良县古城镇下河营村村(小区)195号	云南省昆明市宜良县	宜良县	0	0	0	0	1	5
包文宸	手足口病	2017-12-11 10:44:13	2017	12	001667009600	1	2016-08-25	1.29623	1	云南省昆明市官渡区不详乡镇官南大道万德老村村(小区)79号	云南省昆明市官渡区	官渡区	0	0	0	0	1	5
王嘉言	手足口病	2017-12-11 10:09:18	2017	12	001000032300	1	2012-10-03	5.18939	2	云南省昆明市西山区前卫街道办事处滇池卫城村(小区)橡尚38-2-502	云南省昆明市西山区	西山区	0	0	0	0	1	5
张子涵	手足口病	2017-12-11 10:08:52	2017	12	001597445000	1	2013-01-15	4.90465	2	云南省昆明市安宁市八街镇黄家箐村村(小区)13号	云南省昆明市安宁市	安宁市	0	0	0	0	1	5
杜冠赓	手足口病	2017-12-11 9:53:16	2017	12	001628242800	1	2015-06-07	2.51447	2	云南省昆明市官渡区官渡镇海伦国际村(小区)5号地1-602	云南省昆明市官渡区	官渡区	0	0	0	0	1	5
吴佳琪	手足口病	2017-12-11 9:41:44	2017	12	001681243000	2	2013-09-25	4.21192	2	云南省昆明市西山区前卫街道办事处大商汇希望汇村(小区)6-801	云南省昆明市西山区	西山区	0	0	0	0	1	5
陈羿菡	手足口病	2017-12-11 9:35:17	2017	12	001582094700	2	2013-05-06	4.60068	2	云南省昆明市西山区永昌街道办事处永学巷村(小区)36号	云南省昆明市西山区	西山区	0	0	0	0	1	5
宋依涵	手足口病	2017-12-11 4:18:12	2017	12	001681303500	2	2016-07-06	1.43239	1	云南省昆明市晋宁县晋城镇兴谊路村(小区)80	云南省昆明市晋宁县	晋宁县	0	0	0	0	1	5
金恒阳	手足口病	2017-12-10 20:48:49	2017	12	001615623600	1	2015-04-23	2.63619	1	云南省昆明市嵩明县不详乡镇大营村村(小区)60号	云南省昆明市嵩明县	嵩明县	0	0	0	0	1	5
苏子洺	手足口病	2017-12-10 18:58:06	2017	12	001610918000	1	2014-06-22	3.47102	2	云南省昆明市官渡区吴井街道办事处妩景苑村(小区)3栋1单元301室	云南省昆明市官渡区	官渡区	0	0	0	0	1	5
谢雨欣	手足口病	2017-12-10 18:32:09	2017	12	001661891500	2	2014-10-14	3.15886	2	云南省昆明市西山区前卫街道办事处杨家地村(小区)64	云南省昆明市西山区	西山区	0	1	0	0	0	2
杨思远	手足口病	2017-12-10 18:19:17	2017	12	001651779100	1	2014-01-04	3.93364	2	云南省昆明市官渡区不详乡镇新广丰村(小区)附1号	云南省昆明市官渡区	官渡区	0	0	0	0	1	5
張松龄	手足口病	2017-12-10 17:42:28	2017	12	001664049200	1	2016-04-30	1.61461	1	云南省昆明市西山区前卫街道办事处滇池卫城尚层村(小区)29栋-401	云南省昆明市西山区	西山区	0	0	0	0	1	5
高瑞箐	手足口病	2017-12-10 17:37:01	2017	12	001681263500	1	2016-03-18	1.73233	1	云南省昆明市西山区福海街道办事处船房小区村(小区)A1栋	云南省昆明市西山区	西山区	0	0	0	0	1	5
覃莉娜	手足口病	2017-12-10 16:15:51	2017	12	001681273800	2	2015-04-03	2.69042	1	云南省昆明市五华区丰宁办事处丰宁村(小区)17栋1单元301室	云南省昆明市五华区	五华区	0	0	0	0	1	5
赵琳	手足口病	2017-12-10 15:47:24	2017	12	001619016200	2	2014-07-20	3.394	2	云南省昆明市盘龙区不详乡镇金汁园小区村(小区)4-3-701	云南省昆明市盘龙区	盘龙区	0	0	0	0	1	5
胡鈞宣	手足口病	2017-12-10 15:38:27	2017	12	001634406600	1	2015-08-25	2.2961	1	云南省昆明市官渡区阿拉乡小石坝村(小区)437	云南省昆明市官渡区	官渡区	0	0	0	0	1	5
金姝妤	手足口病	2017-12-10 14:39:06	2017	12	001633719500	2	2015-10-10	2.17005	1	云南省昆明市五华区莲华办事处莲花池畔村(小区)9栋1006	云南省昆明市五华区	五华区	0	0	0	0	1	5
张雅淇	手足口病	2017-12-10 14:28:25	2017	12	001621826300	2	2012-07-17	5.40069	2	云南省昆明市西山区前卫街道办事处兴隆花园村(小区)16栋3单元602室	云南省昆明市西山区	西山区	0	0	0	0	1	5
吴俊熙	手足口病	2017-12-10 13:57:04	2017	12	001651492700	1	2013-11-15	4.07004	2	云南省昆明市官渡区官渡镇六谷村(小区)385	云南省昆明市官渡区	官渡区	0	1	0	0	0	2
陈雨泽	手足口病	2017-12-10 13:43:09	2017	12	001681258500	1	2016-08-26	1.29109	1	云南省昆明市官渡区不详乡镇永中路永丰村(小区)151号	云南省昆明市官渡区	官渡区	0	0	0	0	1	5
刘恩泽	手足口病	2017-12-10 12:59:49	2017	12	001635556700	1	2016-03-16	1.73728	1	云南省昆明市富民县款庄乡款庄村(小区)无号	云南省昆明市富民县	富民县	0	0	0	0	1	5
段苏妍	手足口病	2017-12-10 12:25:35	2017	12	000966503400	2	2012-08-09	5.33749	2	云南省昆明市富民县不详乡镇黎阳晟市小区村(小区)9栋4-501	云南省昆明市富民县	富民县	0	0	0	0	1	5
雷宇霖	手足口病	2017-12-10 12:12:50	2017	12	001582507800	1	2013-12-23	3.9658	2	云南省昆明市官渡区关上街道办事处彩云北路村(小区)223号	云南省昆明市官渡区	官渡区	0	0	0	0	1	5
毛克宁	手足口病	2017-12-10 11:46:50	2017	12	001653615200	1	2016-12-26	0.956854	1	云南省昆明市官渡区大板桥镇工人村村(小区)303号	云南省昆明市官渡区	官渡区	0	0	0	0	1	5
孙航	手足口病	2017-12-10 11:27:28	2017	12	001661687300	1	2011-09-01	6.27646	2	云南省昆明市呈贡县不详乡镇新景逸园小区村(小区)12-903	云南省昆明市呈贡县	呈贡县	0	0	0	0	1	5
崔咏霏	手足口病	2017-12-10 11:08:13	2017	12	001013147800	2	2010-04-25	7.62892	3	云南省昆明市五华区不详乡镇经典名苑村(小区)5-4303	云南省昆明市五华区	五华区	0	0	0	0	1	5
陈秀妍	手足口病	2017-12-10 10:07:54	2017	12	001659050700	2	2017-01-21	0.885482	1	云南省昆明市官渡区不详乡镇秀英村村(小区)无	云南省昆明市官渡区	官渡区	0	0	0	0	1	5
滕一菲	手足口病	2017-12-10 8:53:06	2017	12	001659727500	2	2017-01-23	0.879864	1	云南省昆明市五华区黑林铺办事处海源中村(小区)2号	云南省昆明市五华区	五华区	0	0	0	0	1	5
赵宇航	手足口病	2017-12-09 20:41:29	2017	12	001681214500	1	2015-06-01	2.52666	1	云南省昆明市嵩明县杨林镇罗良村村(小区)自编号无	云南省昆明市嵩明县	嵩明县	0	0	0	0	1	5
赵蓁蓁	手足口病	2017-12-09 19:33:36	2017	12	001647794500	2	2016-02-11	1.82838	1	云南省昆明市西山区福海街道办事处南亚风情第一城村(小区)5栋1单元701	云南省昆明市西山区	西山区	0	0	0	0	1	5
何易微	手足口病	2017-12-09 18:36:16	2017	12	001006364400	2	2011-11-18	6.06099	2	云南省昆明市官渡区不详乡镇樱花雨小区碧海秋月村(小区)1栋905	云南省昆明市官渡区	官渡区	0	1	0	0	0	2
任雨璇	手足口病	2017-12-09 17:15:09	2017	12	001628873000	2	2015-11-26	2.03893	1	云南省昆明市安宁市不详乡镇宁湖小区村(小区)9栋501	云南省昆明市安宁市	安宁市	0	1	0	0	0	2
任珂娴	手足口病	2017-12-09 17:10:12	2017	12	001629293300	2	2013-12-28	3.94994	2	云南省昆明市安宁市不详乡镇宁湖小区村(小区)9栋501	云南省昆明市安宁市	安宁市	0	0	0	0	1	5
朱梓默	手足口病	2017-12-09 16:41:25	2017	12	001649210800	1	2016-03-25	1.71032	1	云南省昆明市盘龙区不详乡镇蒜村新区村(小区)无	云南省昆明市盘龙区	盘龙区	1	0	0	0	0	1
李邱屹	手足口病	2017-12-09 16:37:24	2017	12	001655308400	1	2016-10-17	1.14632	1	云南省昆明市五华区黑林铺办事处龙院村(小区)4组64	云南省昆明市五华区	五华区	0	0	0	0	1	5
张俊杰	手足口病	2017-12-09 15:57:20	2017	12	001648013100	1	2016-04-08	1.67191	1	云南省昆明市禄劝彝族苗族自治县屏山镇移民小区4组团村(小区)25栋501室	云南省昆明市禄劝彝	禄劝彝	0	0	0	0	1	5
张成	手足口病	2017-12-09 13:35:07	2017	12	001652332000	1	2016-12-04	1.01455	1	云南省昆明市西山区马街街道办事处兴隆村村(小区)88	云南省昆明市西山区	西山区	0	0	0	0	1	5
李禹	手足口病	2017-12-09 11:46:59	2017	12	000967593900	1	2011-12-28	5.95069	2	云南省昆明市西山区团结镇大河村(小区)361	云南省昆明市西山区	西山区	0	0	0	0	1	5
杨轶琼	手足口病	2017-12-09 11:23:42	2017	12	001619815500	2	2014-08-19	3.30862	2	云南省昆明市西山区前卫街道办事处高朱村(小区)38	云南省昆明市西山区	西山区	0	1	0	0	0	2
杨皓钧	手足口病	2017-12-09 9:19:46	2017	12	001044374000	1	2012-01-06	5.92577	2	云南省昆明市盘龙区不详乡镇滇源街道白邑村(小区)68	云南省昆明市盘龙区	盘龙区	0	0	0	0	1	5
张顺杰	手足口病	2017-12-08 19:37:11	2017	12	001681135800	1	2013-08-30	4.27602	2	云南省昆明市嵩明县不详乡镇龙街村委会下龙旧村村(小区)73号	云南省昆明市嵩明县	嵩明县	0	0	0	0	1	5
尹艺翔	手足口病	2017-12-08 17:22:30	2017	12	001609803200	1	2015-03-03	2.76995	1	云南省昆明市西山区前卫街道办事处鑫逸苑村(小区)12-3-301	云南省昆明市西山区	西山区	0	1	0	0	0	2
刘亦翔	手足口病	2017-12-08 17:15:10	2017	12	001681056000	1	2015-10-09	2.16761	1	云南省昆明市呈贡县不详乡镇三岔口村(小区)无号	云南省昆明市呈贡县	呈贡县	0	0	0	0	1	5
赵泽涵	手足口病	2017-12-08 16:53:46	2017	12	001613790600	1	2014-07-22	3.38317	1	云南省昆明市官渡区不详乡镇新螺蛳湾中豪悦城村(小区)15-2-2801	云南省昆明市官渡区	官渡区	0	0	0	0	1	5
温涵	手足口病	2017-12-08 16:44:54	2017	12	001675874200	1	2016-10-25	1.12169	1	云南省昆明市嵩明县不详乡镇龙街村(小区)167	云南省昆明市嵩明县	嵩明县	0	0	0	0	1	5
李瑾涵	手足口病	2017-12-08 15:48:20	2017	12	001666149000	2	2017-01-31	0.853275	1	云南省昆明市嵩明县杨林镇孟里村(小区)15	云南省昆明市嵩明县	嵩明县	0	0	0	0	1	5
张峤晞	手足口病	2017-12-08 15:32:58	2017	12	001637918200	1	2016-02-27	1.78138	1	云南省昆明市官渡区关上街道办事处民航路27号村(小区)20-1-20	云南省昆明市官渡区	官渡区	0	0	0	0	1	5
谢语彤	手足口病	2017-12-08 14:31:04	2017	12	001656130000	2	2016-10-19	1.13786	1	云南省昆明市官渡区不详乡镇南窑小区村(小区)88-2-202	云南省昆明市官渡区	官渡区	0	0	0	0	1	5
莫党晨阳	手足口病	2017-12-08 12:55:57	2017	12	001583333300	1	2014-01-13	3.90291	2	云南省昆明市官渡区不详乡镇普自村村(小区)新5号	云南省昆明市官渡区	官渡区	0	0	0	0	1	5
李宇熙	手足口病	2017-12-08 11:43:17	2017	12	001681095100	1	2013-12-19	3.97122	2	云南省昆明市安宁市不详乡镇温莨村(小区)52	云南省昆明市安宁市	安宁市	0	0	0	0	1	5
金恩泽	手足口病	2017-12-08 11:09:38	2017	12	001664670400	1	2016-12-06	1.00606	1	云南省昆明市晋宁县晋城镇上西街村(小区)50号	云南省昆明市晋宁县	晋宁县	0	0	0	0	1	5
晏煜超	手足口病	2017-12-08 10:35:20	2017	12	001681094200	1	2013-03-03	4.76781	2	云南省昆明市官渡区不详乡镇名宅东辰苑村(小区)13-2-702	云南省昆明市官渡区	官渡区	0	0	0	0	1	5
王玉灿	手足口病	2017-12-08 10:34:19	2017	12	001631188700	1	2014-06-23	3.46185	1	云南省昆明市官渡区不详乡镇七家村(小区)无门牌	云南省昆明市官渡区	官渡区	0	1	0	0	0	2
代雨函	手足口病	2017-12-08 9:39:38	2017	12	001666220400	1	2016-05-22	1.54799	1	云南省昆明市官渡区不详乡镇万科公园里村(小区)1-1106	云南省昆明市官渡区	官渡区	0	0	0	0	1	5
牛艺涵	手足口病	2017-12-08 4:45:17	2017	12	001667403200	1	2016-10-19	1.13675	1	云南省昆明市西山区马街街道办事处兰亭上镜一期村(小区)3-3001	云南省昆明市西山区	西山区	0	0	0	0	1	5
曾裕涵	手足口病	2017-12-07 22:01:51	2017	12	001610390900	2	2015-01-30	2.85535	2	云南省昆明市官渡区不详乡镇居安园村(小区)7-4-1402	云南省昆明市官渡区	官渡区	0	0	0	0	1	5
刘梓萱	手足口病	2017-12-07 20:07:51	2017	12	000970298000	2	2013-08-03	4.34727	2	云南省昆明市西山区不详乡镇听涛雅苑村(小区)16-302	云南省昆明市西山区	西山区	0	0	0	0	1	5
彭宗政	手足口病	2017-12-07 18:05:00	2017	12	001608098300	1	2014-12-13	2.98632	1	云南省昆明市西山区不详乡镇德缘小区村(小区)1栋1单元1204	云南省昆明市西山区	西山区	0	0	0	0	1	5
邓祥昊	手足口病	2017-12-07 17:12:43	2017	12	001662997700	1	2016-10-16	1.14365	1	云南省昆明市官渡区金马街道办事处下凹村村(小区)125号	云南省昆明市官渡区	官渡区	0	0	0	0	1	5
施禹成	手足口病	2017-12-07 17:08:54	2017	12	001654170600	1	2017-01-08	0.913661	1	云南省昆明市盘龙区东华办事处理工大新迎校区村(小区)46-1-101	云南省昆明市盘龙区	盘龙区	0	0	0	0	1	5
朱礼存之女	手足口病	2017-12-07 17:02:35	2017	12	001644825900	2	2016-08-26	1.28326	1	云南省昆明市官渡区不详乡镇白水塘上村村(小区)无	云南省昆明市官渡区	官渡区	0	0	0	0	1	5
戴龙勋	手足口病	2017-12-07 17:00:57	2017	12	001654689000	1	2016-06-28	1.44479	1	云南省昆明市五华区红云办事处朗悦湾村(小区)6-1702	云南省昆明市五华区	五华区	0	0	0	0	1	5
熊皓楠	手足口病	2017-12-07 14:51:11	2017	12	001652227300	1	2016-10-02	1.18171	1	云南省昆明市西山区团结镇雨花村委会大墨雨村村(小区)329号	云南省昆明市西山区	西山区	0	0	0	0	1	5
徐子婧	手足口病	2017-12-07 14:39:51	2017	12	001620829100	2	2014-11-13	3.06807	1	云南省昆明市西山区福海街道办事处正和小区和正巷村(小区)10-3-402	云南省昆明市西山区	西山区	0	0	0	0	1	5
熊浩辰	手足口病	2017-12-07 14:36:19	2017	12	001636323500	1	2016-03-30	1.69092	1	云南省昆明市盘龙区不详乡镇沐东村飞龙汽修村(小区)无号	云南省昆明市盘龙区	盘龙区	0	0	0	0	1	5
王思雨	手足口病	2017-12-07 14:00:59	2017	12	001675933000	2	2016-09-02	1.26375	1	云南省昆明市官渡区不详乡镇双凤村(小区)370	云南省昆明市官渡区	官渡区	0	0	0	0	1	5
李梓欣	手足口病	2017-12-07 13:53:40	2017	12	001653010300	2	2016-10-12	1.15422	1	云南省昆明市安宁市八街镇竹园村村(小区)无号	云南省昆明市安宁市	安宁市	0	0	0	0	1	5
邢党羚洋	手足口病	2017-12-07 13:49:45	2017	12	001608054900	1	2014-06-10	3.49508	2	云南省昆明市安宁市不详乡镇柳树花园建兴小区村(小区)A-601	云南省昆明市安宁市	安宁市	0	0	0	0	1	5
朱芮熙	手足口病	2017-12-07 13:36:31	2017	12	001676450900	2	2017-05-11	0.576501	1	云南省昆明市安宁市不详乡镇柳树花园建兴小区村(小区)A-601	云南省昆明市安宁市	安宁市	0	0	0	0	1	5
温菀	手足口病	2017-12-07 11:23:20	2017	12	001681022800	2	2013-08-06	4.33805	2	云南省昆明市嵩明县杨桥乡龙街村(小区)250	云南省昆明市嵩明县	嵩明县	1	0	0	0	0	1
金梓棋	手足口病	2017-12-07 9:40:44	2017	12	001595491800	1	2013-11-26	4.03122	2	云南省昆明市官渡区大板桥镇羊桃箐村(小区)103号	云南省昆明市官渡区	官渡区	0	0	0	0	1	5
李晗钰	手足口病	2017-12-07 9:25:02	2017	12	001584471800	2	2014-01-08	3.91346	1	云南省昆明市西山区金碧街道办事处巡津新村村(小区)22	云南省昆明市西山区	西山区	0	0	0	0	1	5
杨自棣	手足口病	2017-12-07 9:15:43	2017	12	001576612900	1	2012-07-09	5.41379	2	云南省昆明市西山区前卫街道办事处滇池卫城橡尚村(小区)37-1-403	云南省昆明市西山区	西山区	0	0	0	0	1	5
官文婷	手足口病	2017-12-07 9:11:43	2017	12	001681002900	2	2012-11-20	5.04691	2	云南省昆明市五华区不详乡镇昆建路村(小区)20	云南省昆明市五华区	五华区	0	0	0	0	1	5
解皓麟	手足口病	2017-12-07 8:55:16	2017	12	001680966500	1	2015-01-02	2.93052	1	云南省昆明市官渡区金马街道办事处凉亭村(小区)291	云南省昆明市官渡区	官渡区	0	0	0	0	1	5
蒋越丞	手足口病	2017-12-07 1:47:42	2017	12	001623859100	1	2014-08-21	3.29658	2	云南省昆明市西山区不详乡镇滇池高尔夫村(小区)G037	云南省昆明市西山区	西山区	0	0	0	0	1	5
张恺乐	手足口病	2017-12-06 21:36:51	2017	12	001610651800	1	2015-02-02	2.84435	2	云南省昆明市西山区不详乡镇亚龙小区村(小区)6-1-101	云南省昆明市西山区	西山区	0	1	0	0	0	2
林仕钧	手足口病	2017-12-06 19:05:30	2017	12	000969538300	1	2013-07-10	4.41012	2	云南省昆明市官渡区不详乡镇水映长岛村(小区)20-2-402	云南省昆明市官渡区	官渡区	0	0	0	0	1	5
沈子轩	手足口病	2017-12-06 17:08:39	2017	12	001585106300	1	2014-01-22	3.87328	2	云南省昆明市安宁市不详乡镇柳树小区村(小区)1-6-102	云南省昆明市安宁市	安宁市	0	0	0	0	1	5
陆郑涵	手足口病	2017-12-06 16:53:13	2017	12	001663460700	1	2016-12-05	1.00398	1	云南省昆明市晋宁县晋城镇小海梁家营村(小区)371	云南省昆明市晋宁县	晋宁县	0	1	0	0	0	2
杨韵璇	手足口病	2017-12-06 15:54:02	2017	12	001604299600	2	2014-09-19	3.21605	2	云南省昆明市禄劝彝族苗族自治县屏山镇团结路村(小区)3号	云南省昆明市禄劝彝	禄劝彝	0	0	0	0	1	5
曹景皓	手足口病	2017-12-06 15:38:56	2017	12	001649064000	1	2016-08-31	1.26667	2	云南省昆明市官渡区阿拉乡大石坝村(小区)无号	云南省昆明市官渡区	官渡区	0	0	0	0	1	5
范书豪	手足口病	2017-12-06 15:26:46	2017	12	001653424700	1	2015-11-10	2.07432	1	云南省昆明市宜良县匡远镇江头村村(小区)221号	云南省昆明市宜良县	宜良县	0	0	0	0	1	5
张有诚	手足口病	2017-12-06 14:47:28	2017	12	001633991300	1	2016-01-11	1.90449	1	云南省昆明市五华区普吉办事处小屯老村村(小区)92号	云南省昆明市五华区	五华区	0	0	0	0	1	5
余敏	手足口病	2017-12-06 12:22:55	2017	12	001639152600	1	2016-06-16	1.47438	1	云南省昆明市官渡区矣六乡关锁村(小区)126号	云南省昆明市官渡区	官渡区	0	0	0	0	1	5
杨淳	手足口病	2017-12-06 11:08:57	2017	12	001595471300	2	2014-07-20	3.38252	2	云南省昆明市官渡区矣六乡王官村村(小区)150号	云南省昆明市官渡区	官渡区	0	0	0	0	1	5
罗梓晨	手足口病	2017-12-06 10:37:15	2017	12	001680929500	1	2014-04-24	3.62065	2	云南省昆明市五华区红云办事处天骄北麓村(小区)10栋2单元1605室	云南省昆明市五华区	五华区	0	0	0	0	1	5
杨阳	手足口病	2017-12-06 10:35:34	2017	12	001665377800	2	2013-01-26	4.86089	2	云南省昆明市西山区前卫街道办事处滇池卫城橡尚村(小区)2-1-503	云南省昆明市西山区	西山区	0	0	0	0	1	5
郝文露	手足口病	2017-12-06 9:42:44	2017	12	001625796200	1	2015-10-08	2.16401	1	云南省昆明市五华区普吉办事处洪家营村(小区)44号	云南省昆明市五华区	五华区	0	0	0	0	1	5
刘梓翰	手足口病	2017-12-06 9:22:18	2017	12	001654902400	1	2016-07-03	1.42749	1	云南省昆明市富民县款庄乡李子树村村(小区)88号	云南省昆明市富民县	富民县	0	0	0	0	1	5
周暄	手足口病	2017-12-06 9:09:11	2017	12	001680891700	2	2016-08-04	1.33985	1	云南省昆明市嵩明县小街镇福海下坝下村(小区)46	云南省昆明市嵩明县	嵩明县	0	0	0	0	1	5
瞿海峰	手足口病	2017-12-06 9:07:34	2017	12	001631424200	1	2015-11-07	2.08181	1	云南省昆明市官渡区矣六乡普自村村(小区)无号	云南省昆明市官渡区	官渡区	0	0	0	0	1	5
钟梓睿	手足口病	2017-12-05 17:30:26	2017	12	001680890400	1	2016-10-03	1.1738	1	云南省昆明市禄劝彝族苗族自治县团街乡运昌长麦地村(小区)6号	云南省昆明市禄劝彝	禄劝彝	0	0	0	0	1	5
熊子尧	手足口病	2017-12-05 17:23:48	2017	12	001585440100	1	2013-07-12	4.40171	2	云南省昆明市西山区前卫街道办事处西南海村(小区)G1-806	云南省昆明市西山区	西山区	0	0	0	0	1	5
庞雯英	手足口病	2017-12-05 17:13:00	2017	12	001648642600	2	2016-01-10	1.90477	1	云南省昆明市官渡区不详乡镇广福路星体花园村(小区)18-1401	云南省昆明市官渡区	官渡区	0	0	0	0	1	5
杜欣怡	手足口病	2017-12-05 17:08:39	2017	12	001611910900	2	2015-01-15	2.89039	2	云南省昆明市西山区前卫街道办事处前卫路村(小区)119号	云南省昆明市西山区	西山区	0	0	0	0	1	5
李玲睿	手足口病	2017-12-05 17:00:02	2017	12	001624529900	2	2007-01-21	10.8739	3	云南省昆明市西山区前卫街道办事处滇池卫城尚层村(小区)41-1-601	云南省昆明市西山区	西山区	0	0	0	0	1	5
尤廷荣	手足口病	2017-12-05 16:54:05	2017	12	001680773200	1	2016-07-21	1.37633	1	云南省昆明市呈贡县不详乡镇倪家营村(小区)无号	云南省昆明市呈贡县	呈贡县	0	0	0	0	1	5
姚奕帆	手足口病	2017-12-05 16:36:24	2017	12	001581256000	1	2013-10-17	4.13605	2	云南省昆明市西山区前卫街道办事处滇池路村(小区)1298号	云南省昆明市西山区	西山区	0	0	0	0	1	5
王羿宸	手足口病	2017-12-05 16:31:39	2017	12	001611590200	1	2014-09-28	3.18874	2	云南省昆明市西山区福海街道办事处西南海村(小区)二期C2-501	云南省昆明市西山区	西山区	0	0	0	0	1	5
闫思远	手足口病	2017-12-05 16:19:10	2017	12	001594268000	1	2011-12-11	5.9868	2	云南省昆明市官渡区不详乡镇新螺蛳湾悦城村(小区)2-2-303	云南省昆明市官渡区	官渡区	0	0	0	0	1	5
陈韵寒	手足口病	2017-12-05 16:01:22	2017	12	001590455400	2	2014-02-02	3.84029	2	云南省昆明市安宁市不详乡镇嵩华路村(小区)2号B-4-2-402	云南省昆明市安宁市	安宁市	0	0	0	0	1	5
丁章跃	手足口病	2017-12-05 16:00:06	2017	12	001680887900	1	2015-10-13	2.1483	1	云南省昆明市西山区马街街道办事处兴隆村村(小区)207	云南省昆明市西山区	西山区	0	0	0	0	1	5
赵怡雯	手足口病	2017-12-05 15:54:57	2017	12	001643790900	2	2013-02-28	4.76841	2	云南省昆明市官渡区不详乡镇都铎城邦村(小区)2号院2-2-1102	云南省昆明市官渡区	官渡区	1	0	0	0	0	1
海爱昆	手足口病	2017-12-05 15:47:47	2017	12	001649031900	2	2016-02-01	1.84438	1	云南省昆明市西山区不详乡镇城市领地村(小区)3-3-901	云南省昆明市西山区	西山区	0	0	0	0	1	5
齐家	手足口病	2017-12-05 15:36:31	2017	12	001594268600	2	2013-12-12	3.98262	2	云南省昆明市西山区前卫街道办事处滇池卫城锦尚村(小区)10-2-101	云南省昆明市西山区	西山区	0	0	0	0	1	5
姬琪媛	手足口病	2017-12-05 15:13:29	2017	12	001678824600	2	2015-12-07	1.99763	1	云南省昆明市盘龙区不详乡镇青龙村村(小区)241号	云南省昆明市盘龙区	盘龙区	0	1	0	0	0	2
李开昀	手足口病	2017-12-05 15:08:34	2017	12	001680882000	2	2013-10-20	4.12767	2	云南省昆明市盘龙区龙泉办事处下峰村(小区)29	云南省昆明市盘龙区	盘龙区	0	0	0	0	1	5
李开睿	手足口病	2017-12-05 15:04:53	2017	12	001680882200	2	2016-01-19	1.87989	1	云南省昆明市盘龙区龙泉办事处下峰村(小区)29	云南省昆明市盘龙区	盘龙区	0	0	0	0	1	5
李旭然	手足口病	2017-12-05 14:44:22	2017	12	001617509100	2	2014-03-20	3.71421	2	云南省昆明市西山区团结镇龙潭小村村(小区)428号	云南省昆明市西山区	西山区	0	0	0	0	1	5
马睿涵	手足口病	2017-12-05 14:29:56	2017	12	001602542300	2	2014-08-06	3.33362	2	云南省昆明市五华区黑林铺办事处假日城市村(小区)7栋2101室	云南省昆明市五华区	五华区	0	0	0	0	1	5
蔡易芸	手足口病	2017-12-05 14:10:35	2017	12	001614745000	2	2014-02-11	3.81544	2	云南省昆明市西山区马街街道办事处香格里拉盛景小区村(小区)1栋3单元502室	云南省昆明市西山区	西山区	0	0	0	0	1	5
龙毅涵	手足口病	2017-12-05 13:10:53	2017	12	001680864300	1	2013-10-25	4.11376	2	云南省昆明市西山区团结镇多依村村(小区)103号	云南省昆明市西山区	西山区	0	0	0	0	1	5
黄宇靖	手足口病	2017-12-05 12:41:50	2017	12	001638370000	1	2016-05-31	1.51548	1	云南省昆明市官渡区不详乡镇两面寺村(小区)181号	云南省昆明市官渡区	官渡区	0	0	0	0	1	5
曹诚	手足口病	2017-12-05 12:37:52	2017	12	001646030100	1	2016-04-03	1.67427	1	云南省昆明市官渡区不详乡镇子君欣景花园村(小区)1-3-1701	云南省昆明市官渡区	官渡区	0	1	0	0	0	2
李梓闻	手足口病	2017-12-05 12:11:14	2017	12	001680865100	1	2014-06-21	3.4593	2	云南省昆明市官渡区不详乡镇双凤村村(小区)臻润印刷厂	云南省昆明市官渡区	官渡区	0	0	0	0	1	5
王藜璇	手足口病	2017-12-05 11:09:36	2017	12	001605983500	2	2014-08-03	3.34145	2	云南省昆明市盘龙区东华办事处76港村(小区)1栋2单元702室	云南省昆明市盘龙区	盘龙区	0	0	0	0	1	5
完安然	手足口病	2017-12-05 11:09:22	2017	12	000971711800	1	2013-05-03	4.59265	2	云南省昆明市盘龙区鼓楼办事处盛唐城小区村(小区)2栋3406	云南省昆明市盘龙区	盘龙区	0	0	0	0	1	5
陈思钰	手足口病	2017-12-05 10:49:07	2017	12	001680848200	2	2017-01-27	0.855444	1	云南省昆明市富民县款庄乡李资树村村(小区)322号	云南省昆明市富民县	富民县	0	0	0	0	1	5
李元睿	手足口病	2017-12-05 10:38:21	2017	12	001638303400	1	2013-08-29	4.26952	2	云南省昆明市西山区福海街道办事处新河村村(小区)123号	云南省昆明市西山区	西山区	0	0	0	0	1	5
王紫鸳	手足口病	2017-12-05 10:36:28	2017	12	001584188600	2	2013-12-14	3.97657	2	云南省昆明市官渡区官渡镇融城春晓村(小区)1-2510	云南省昆明市官渡区	官渡区	0	0	0	0	1	5
董世金	手足口病	2017-12-05 10:19:51	2017	12	001659970200	1	2013-12-13	3.97928	2	云南省昆明市安宁市昆钢朝阳前山村(小区)129栋2号	云南省昆明市安宁市	安宁市	0	0	0	0	1	5
李书芃	手足口病	2017-12-05 9:49:29	2017	12	001625179100	1	2015-05-31	2.51721	1	云南省昆明市官渡区矣六乡六甲村村(小区)346号	云南省昆明市官渡区	官渡区	0	0	0	0	1	5
魏源	手足口病	2017-12-05 9:24:13	2017	12	001656055600	1	2016-11-15	1.05515	1	云南省昆明市呈贡县洛羊镇倪家营村(小区)91号	云南省昆明市呈贡县	呈贡县	0	0	0	0	1	5
黄子福	手足口病	2017-12-05 9:06:56	2017	12	001590940200	1	2008-10-02	9.17558	3	云南省昆明市富民县永定镇永定街村(小区)115	云南省昆明市富民县	富民县	0	0	0	0	1	5
郭毅	手足口病	2017-12-04 22:52:18	2017	12	001671251100	1	2016-02-20	1.79043	1	云南省昆明市嵩明县杨林镇鹧鸪村(小区)无号	云南省昆明市嵩明县	嵩明县	0	0	0	0	1	5
王娅楠	手足口病	2017-12-04 20:18:48	2017	12	001680811500	2	2015-07-25	2.36508	1	云南省昆明市寻甸回族彝族自治县六哨乡板桥村(小区)39	云南省昆明市寻甸回	寻甸回	1	0	0	0	0	1
罗逸晨	手足口病	2017-12-04 17:12:00	2017	12	001680808800	1	2014-01-31	3.84317	2	云南省昆明市官渡区不详乡镇大石坝村(小区)无号	云南省昆明市官渡区	官渡区	1	0	0	0	0	1
李淑航	手足口病	2017-12-04 16:45:06	2017	12	001680806200	1	2016-04-25	1.61177	1	云南省昆明市官渡区大板桥镇大板桥村(小区)无号	云南省昆明市官渡区	官渡区	0	0	0	0	1	5
李淑芸	手足口病	2017-12-04 16:41:59	2017	12	001680804900	2	2016-01-01	1.92661	1	云南省昆明市官渡区大板桥镇大板桥村(小区)无号	云南省昆明市官渡区	官渡区	0	0	0	0	1	5
王骏	手足口病	2017-12-04 16:25:51	2017	12	001612854300	1	2015-01-15	2.88757	1	云南省昆明市五华区黑林铺办事处云都国际小区村(小区)1栋2单元1402室	云南省昆明市五华区	五华区	0	1	0	0	0	2
扶龙飞	手足口病	2017-12-04 15:57:40	2017	12	001670409800	1	2017-04-13	0.645216	1	云南省昆明市寻甸回族彝族自治县不详乡镇马街独家村(小区)89	云南省昆明市寻甸回	寻甸回	0	0	0	0	1	5
彭洋	手足口病	2017-12-04 15:28:03	2017	12	001680791100	1	2012-12-31	4.92716	2	云南省昆明市嵩明县杨林镇罗良村(小区)60	云南省昆明市嵩明县	嵩明县	0	1	0	0	0	2
赵文涛	手足口病	2017-12-04 15:23:15	2017	12	001671947500	1	2016-01-29	1.8498	1	云南省昆明市西山区金碧街道办事处书林街司马巷村(小区)14	云南省昆明市西山区	西山区	0	0	0	0	1	5
赵明扬	手足口病	2017-12-04 14:58:07	2017	12	001677003600	1	2015-10-08	2.15913	1	云南省昆明市禄劝彝族苗族自治县马鹿乡打诺村(小区)7	云南省昆明市禄劝彝	禄劝彝	0	0	0	0	1	5
张颖	手足口病	2017-12-04 13:16:48	2017	12	001680786500	2	2014-03-14	3.72773	2	云南省昆明市官渡区大板桥镇小石坝大冲村村(小区)261号	云南省昆明市官渡区	官渡区	0	0	0	0	1	5
邹昊希	手足口病	2017-12-04 11:12:21	2017	12	001677604000	1	2016-06-24	1.44686	2	云南省昆明市东川区铜都镇玉美新城村(小区)57栋1单元302室	云南省昆明市东川区	东川区	0	0	0	0	1	5
张子洋	手足口病	2017-12-04 10:18:11	2017	12	001680756100	1	2013-06-15	4.47209	2	云南省昆明市富民县款庄乡东村村(小区)16号	云南省昆明市富民县	富民县	1	0	0	0	0	1
白凡	手足口病	2017-12-04 9:52:02	2017	12	001576527400	1	2013-10-25	4.11064	2	云南省昆明市西山区福海街道办事处正和小区村(小区)和顺巷21-1-402	云南省昆明市西山区	西山区	1	0	0	0	0	1
张庆超	手足口病	2017-12-04 9:18:29	2017	12	001589898600	1	2013-04-02	4.67457	2	云南省昆明市西山区不详乡镇滇池康城村(小区)2-2-6	云南省昆明市西山区	西山区	0	0	0	0	1	5
顾紫琪	手足口病	2017-12-04 0:08:27	2017	12	001680727600	2	2016-09-10	1.23205	1	云南省昆明市石林彝族自治县石林镇小密枝村委会山头上村村(小区)116号	云南省昆明市石林彝	石林彝	0	0	0	0	1	5
洪沙峻宸	手足口病	2017-12-03 20:05:54	2017	12	001646375900	1	2016-07-16	1.38491	1	云南省昆明市五华区丰宁办事处洪园社区村(小区)169	云南省昆明市五华区	五华区	0	0	0	0	1	5
鲁博文	手足口病	2017-12-03 19:27:40	2017	12	001583717900	1	2011-11-16	6.05013	2	云南省昆明市官渡区不详乡镇广福小区红树湾村(小区)29-2-301	云南省昆明市官渡区	官渡区	0	0	0	0	1	5
徐晨菲	手足口病	2017-12-03 19:07:39	2017	12	000967066500	2	2013-09-02	4.25406	2	云南省昆明市呈贡县不详乡镇张溪营村(小区)37号	云南省昆明市呈贡县	呈贡县	0	0	0	0	1	5
赵轩	手足口病	2017-12-03 19:02:30	2017	12	001680706600	2	2015-12-12	1.9789	1	云南省昆明市五华区黑林铺办事处春城慧谷村(小区)2-2407	云南省昆明市五华区	五华区	0	0	0	0	1	5
陈思辰	手足口病	2017-12-03 18:37:50	2017	12	001648442900	1	2016-05-26	1.52437	1	云南省昆明市官渡区不详乡镇大树营市政府小区村(小区)13-602	云南省昆明市官渡区	官渡区	0	0	0	0	1	5
张可欣	手足口病	2017-12-03 18:09:34	2017	12	001580661500	2	2013-08-26	4.27312	2	云南省昆明市盘龙区联盟办事处桃李家园北厢苑村(小区)10-4-201	云南省昆明市盘龙区	盘龙区	0	0	0	0	1	5
庞传宇	手足口病	2017-12-03 16:52:13	2017	12	001680705200	1	2016-06-06	1.49405	1	云南省昆明市官渡区不详乡镇云铝小区村(小区)9-5-401	云南省昆明市官渡区	官渡区	0	0	0	0	1	5
普博爱	手足口病	2017-12-03 16:30:22	2017	12	001647491600	1	2014-05-21	3.53919	2	云南省昆明市呈贡县不详乡镇倪家营村(小区)无门牌	云南省昆明市呈贡县	呈贡县	0	0	0	0	1	5
汤力	手足口病	2017-12-03 16:16:41	2017	12	001614350600	1	2014-09-21	3.2024	2	云南省昆明市五华区不详乡镇长城小区村(小区)19-4-501	云南省昆明市五华区	五华区	0	0	0	0	1	5
董宇皓	手足口病	2017-12-03 16:01:12	2017	12	001636798300	1	2014-08-08	3.32284	2	云南省昆明市安宁市不详乡镇凤城春色村(小区)6-801	云南省昆明市安宁市	安宁市	0	0	0	0	1	5
孙李新阳	手足口病	2017-12-03 15:15:16	2017	12	001632195100	1	2016-02-04	1.83062	1	云南省昆明市嵩明县不详乡镇阿古龙村(小区)119	云南省昆明市嵩明县	嵩明县	0	0	0	0	1	5
郑寒曦	手足口病	2017-12-03 14:23:44	2017	12	001029746900	2	2007-03-31	10.6793	3	云南省昆明市官渡区不详乡镇新亚洲体育城星慧园村(小区)G-5-3-1701	云南省昆明市官渡区	官渡区	0	0	0	0	1	5
葛璟雯	手足口病	2017-12-03 11:56:22	2017	12	001677705100	2	2016-10-25	1.10745	1	云南省昆明市五华区红云办事处时代峰尚村(小区)A-802	云南省昆明市五华区	五华区	0	0	0	0	1	5
杨雨婷	手足口病	2017-12-03 10:14:51	2017	12	001622062300	2	2015-04-04	2.66784	1	云南省昆明市盘龙区不详乡镇蓝色经典村(小区)A-101	云南省昆明市盘龙区	盘龙区	0	0	0	0	1	5
刘淑瑶	手足口病	2017-12-03 9:22:26	2017	12	001633410500	2	2016-02-03	1.83269	1	云南省昆明市西山区团结镇多依村村(小区)101	云南省昆明市西山区	西山区	0	0	0	0	1	5
付佳业	手足口病	2017-12-02 20:51:04	2017	12	001628573600	1	2015-07-08	2.40621	1	云南省昆明市官渡区官渡镇湾流海村(小区)A3组团1-2-801	云南省昆明市官渡区	官渡区	0	0	0	0	1	5
柳冠宇	手足口病	2017-12-02 19:35:03	2017	12	001614790600	1	2015-01-16	2.87972	2	云南省昆明市官渡区不详乡镇魅力之城村(小区)3-11-01	云南省昆明市官渡区	官渡区	0	1	0	0	0	2
张宇轩	手足口病	2017-12-02 17:53:51	2017	12	001648836200	1	2016-07-30	1.34359	1	云南省昆明市官渡区不详乡镇宝澜苑村(小区)45栋3号	云南省昆明市官渡区	官渡区	0	0	0	0	1	5
严钰博	手足口病	2017-12-02 17:36:07	2017	12	001615678000	1	2015-05-30	2.51262	1	云南省昆明市官渡区六甲乡六甲村(小区)283	云南省昆明市官渡区	官渡区	0	0	0	0	1	5
余翔	手足口病	2017-12-02 17:24:17	2017	12	001625900800	1	2014-06-07	3.49001	2	云南省昆明市呈贡县不详乡镇黄土坡村(小区)无号	云南省昆明市呈贡县	呈贡县	0	0	0	0	1	5
黄昱霖	手足口病	2017-12-02 16:24:01	2017	12	001633226400	2	2016-01-30	1.84171	1	云南省昆明市嵩明县杨林镇水官街老城村(小区)152	云南省昆明市嵩明县	嵩明县	0	0	0	0	1	5
赵伊铭	手足口病	2017-12-02 15:45:31	2017	12	001651277700	1	2016-02-10	1.81152	1	云南省昆明市官渡区不详乡镇铁路小区村(小区)32栋2单元1号	云南省昆明市官渡区	官渡区	0	0	0	0	1	5
刘思成	手足口病	2017-12-02 15:28:42	2017	12	001593116600	1	2012-08-15	5.29951	2	云南省昆明市西山区永昌街道办事处豆腐营新都昌欣界苑村(小区)B座1单元1105室	云南省昆明市西山区	西山区	0	0	0	0	1	5
马佩涵	手足口病	2017-12-02 15:13:35	2017	12	001638194700	2	2016-04-28	1.5979	1	云南省昆明市晋宁县晋城镇兴益路村(小区)75	云南省昆明市晋宁县	晋宁县	0	0	0	0	1	5
张瑈	手足口病	2017-12-02 13:52:20	2017	12	001680600300	2	2012-11-09	5.06387	2	云南省昆明市西山区团结镇龙潭村村(小区)217	云南省昆明市西山区	西山区	0	1	0	0	0	2
杨淑涵	手足口病	2017-12-02 8:59:05	2017	12	001603392000	2	2014-06-30	3.42608	2	云南省昆明市官渡区小板桥镇西南村(小区)151	云南省昆明市官渡区	官渡区	0	0	0	0	1	5
张晨希	手足口病	2017-12-02 2:02:50	2017	12	001680572000	2	2016-06-05	1.49236	1	云南省昆明市安宁市昆钢建设西路村(小区)32号	云南省昆明市安宁市	安宁市	0	0	0	0	1	5
田雨瑄	手足口病	2017-12-02 1:33:09	2017	12	001654089600	2	2016-09-18	1.20483	1	云南省昆明市官渡区不详乡镇新亚洲体育城宏仁村村(小区)无号	云南省昆明市官渡区	官渡区	0	0	0	0	1	5
李楸平	手足口病	2017-12-01 19:47:39	2017	12	001605744600	1	2014-06-01	3.50397	2	云南省昆明市呈贡县洛羊镇张溪营小村村(小区)1号	云南省昆明市呈贡县	呈贡县	0	0	0	0	1	5
蒋铭轩	手足口病	2017-12-01 16:27:39	2017	12	001650055100	1	2016-03-07	1.73768	1	云南省昆明市盘龙区龙泉办事处龙泉路云大小区村(小区)2栋3单元202室	云南省昆明市盘龙区	盘龙区	0	0	0	0	1	5
马俊杰	手足口病	2017-12-01 16:14:17	2017	12	001680537100	1	2016-05-21	1.53231	1	云南省昆明市宜良县匡远镇上黄堡村村(小区)127号	云南省昆明市宜良县	宜良县	0	0	0	0	1	5
杨雨潼	手足口病	2017-12-01 16:03:12	2017	12	001583303800	2	2012-10-18	5.12161	2	云南省昆明市嵩明县杨林镇下罗良村村(小区)262号	云南省昆明市嵩明县	嵩明县	0	0	0	0	1	5
沙宇辰	手足口病	2017-12-01 15:05:15	2017	12	001650251500	1	2016-03-12	1.72383	1	云南省昆明市富民县散旦乡花箐村村(小区)33号	云南省昆明市富民县	富民县	0	0	0	0	1	5
曹婉桐	手足口病	2017-12-01 15:01:13	2017	12	001643429500	2	2016-02-22	1.77584	1	云南省昆明市盘龙区不详乡镇金沙小区村(小区)15栋2单元602室	云南省昆明市盘龙区	盘龙区	0	0	0	0	1	5
林国昊	手足口病	2017-12-01 14:34:46	2017	12	001617560100	1	2014-09-09	3.22959	2	云南省昆明市五华区不详乡镇假日城市村(小区)12栋2单元1503室	云南省昆明市五华区	五华区	0	0	0	0	1	5
宁德溦	手足口病	2017-12-01 14:18:04	2017	12	001644772000	1	2016-08-22	1.27747	1	云南省昆明市盘龙区不详乡镇青龙村(小区)627	云南省昆明市盘龙区	盘龙区	0	0	0	0	1	5
刘昱辰	手足口病	2017-12-01 13:30:12	2017	12	001653602500	1	2016-07-13	1.38689	1	云南省昆明市五华区不详乡镇天骄北麓村(小区)15栋1单元2004室	云南省昆明市五华区	五华区	0	0	0	0	1	5
胡睿洋	手足口病	2017-12-01 12:33:32	2017	12	001615208800	1	2015-05-14	2.55311	1	云南省昆明市西山区马街街道办事处石咀容粒玻璃市场村(小区)2-12	云南省昆明市西山区	西山区	0	0	0	0	1	5
张芮曦	手足口病	2017-12-01 12:24:18	2017	12	001633976300	2	2016-02-18	1.78649	1	云南省昆明市西山区团结镇赵家村村(小区)55号	云南省昆明市西山区	西山区	0	0	0	0	1	5
李炘洋	手足口病	2017-12-01 12:18:53	2017	12	001680526900	1	2011-09-29	6.17526	2	云南省昆明市西山区前卫街道办事处滇池卫城尚层村(小区)41-1-601	云南省昆明市西山区	西山区	0	0	0	0	1	5
周煜杰	手足口病	2017-12-01 10:49:18	2017	12	001665488400	1	2016-11-11	1.05531	1	云南省昆明市官渡区阿拉乡公家村村(小区)无号	云南省昆明市官渡区	官渡区	0	0	0	0	1	5
周翔	手足口病	2017-12-01 9:14:18	2017	12	001641364200	1	2015-05-02	2.58559	1	云南省昆明市寻甸回族彝族自治县金源乡妥托村村(小区)54号	云南省昆明市寻甸回	寻甸回	0	0	0	0	1	5
胡昱轩	手足口病	2017-11-30 21:32:15	2017	11	001680476000	1	2013-04-02	4.66502	2	云南省昆明市官渡区不详乡镇大冲村村(小区)135	云南省昆明市官渡区	官渡区	0	1	0	0	0	2
邓巨扬	手足口病	2017-11-30 21:06:43	2017	11	001656169700	1	2016-10-24	1.10302	1	云南省昆明市呈贡县不详乡镇东盟森林村(小区)B09-703	云南省昆明市呈贡县	呈贡县	0	0	0	0	1	5
沈靖桐	手足口病	2017-11-30 16:24:47	2017	11	000986427300	1	2012-09-18	5.20105	2	云南省昆明市晋宁县昆阳镇磷都花园村(小区)41-4-501	云南省昆明市晋宁县	晋宁县	0	0	0	0	1	5
毕小苒	手足口病	2017-11-30 16:14:47	2017	11	001622927200	2	2014-04-13	3.63498	2	云南省昆明市五华区丰宁办事处丰宁小区村(小区)19栋4单元702室	云南省昆明市五华区	五华区	0	1	0	0	0	2
蒯奕衡	手足口病	2017-11-30 15:46:24	2017	11	001640119700	1	2013-05-30	4.50556	2	云南省昆明市官渡区不详乡镇新螺蛳湾逸境花园村(小区)1-502	云南省昆明市官渡区	官渡区	0	0	0	0	1	5
徐梦瑶	手足口病	2017-11-30 15:18:20	2017	11	001615282600	2	2014-11-28	3.00791	2	云南省昆明市西山区不详乡镇南亚风情第-城村(小区)5栋1008室	云南省昆明市西山区	西山区	0	0	0	0	1	5
朱旭尧	手足口病	2017-11-30 14:30:16	2017	11	001600015300	1	2014-08-31	3.25148	2	云南省昆明市官渡区不详乡镇空港区村(小区)无号	云南省昆明市官渡区	官渡区	0	0	0	0	1	5
施浩轩	手足口病	2017-11-30 13:57:21	2017	11	001680450000	1	2014-08-12	3.30344	1	云南省昆明市禄劝彝族苗族自治县屏山镇咪油村(小区)无号	云南省昆明市禄劝彝	禄劝彝	1	0	0	0	0	1
张锦淅	手足口病	2017-11-30 13:02:36	2017	11	001616901200	2	2015-01-29	2.8379	1	云南省昆明市西山区前卫街道办事处佳湖花园旁村(小区)废品回收站	云南省昆明市西山区	西山区	1	0	0	0	0	1
张梓馨	手足口病	2017-11-30 12:13:39	2017	11	001635687100	2	2016-03-15	1.71255	1	云南省昆明市五华区不详乡镇经典双城村(小区)A8-2904	云南省昆明市五华区	五华区	0	0	0	0	1	5
孟子杰	手足口病	2017-11-30 12:11:30	2017	11	001591806600	1	2014-04-22	3.60988	2	云南省昆明市嵩明县嵩阳镇龙山村(小区)39	云南省昆明市嵩明县	嵩明县	0	0	0	0	1	5
邵子鳌	手足口病	2017-11-30 12:00:32	2017	11	001649998100	1	2016-08-11	1.30459	1	云南省昆明市官渡区不详乡镇织布营村(小区)79	云南省昆明市官渡区	官渡区	0	0	0	0	1	5
杨青山	手足口病	2017-11-30 11:21:11	2017	11	001658526600	1	2016-11-01	1.08001	1	云南省昆明市宜良县耿家营乡耿家营村(小区)99号	云南省昆明市宜良县	宜良县	0	0	0	0	1	5
洪沙峻煜	手足口病	2017-11-30 10:59:17	2017	11	000968541600	1	2013-07-11	4.39003	2	云南省昆明市五华区不详乡镇洪家营村(小区)169号	云南省昆明市五华区	五华区	0	1	0	0	0	2
熊婉宁	手足口病	2017-11-30 10:51:58	2017	11	001585244200	2	2014-03-11	3.72472	2	云南省昆明市西山区不详乡镇鹤唐福景村(小区)4-2903	云南省昆明市西山区	西山区	0	0	0	0	1	5
洪鑫佑	手足口病	2017-11-30 10:25:30	2017	11	001680421800	1	2016-04-12	1.63569	1	云南省昆明市宜良县耿家营乡耿家庄村(小区)56	云南省昆明市宜良县	宜良县	0	0	0	0	1	5
王海玲	手足口病	2017-11-30 10:13:35	2017	11	001607503600	2	2014-05-23	3.52478	2	云南省昆明市西山区福海街道办事处七公里渔户村(小区)无号	云南省昆明市西山区	西山区	0	0	0	0	1	5
胡泽轩	手足口病	2017-11-30 9:37:09	2017	11	001647507800	1	2016-03-26	1.68214	1	云南省昆明市官渡区官渡区福德小区村(小区)2-2-603	云南省昆明市官渡区	官渡区	0	0	0	0	1	5
杨婉誉	手足口病	2017-11-30 9:28:46	2017	11	001658413200	2	2017-01-25	0.847077	1	云南省昆明市宜良县不详乡镇耿家营村(小区)217号	云南省昆明市宜良县	宜良县	0	0	0	0	1	5
孔俊皓	手足口病	2017-11-30 6:48:18	2017	11	001680246700	1	2016-07-13	1.38339	1	云南省昆明市西山区福海街道办事处滇池卫城村(小区)蓝域晴天1-2-803	云南省昆明市西山区	西山区	0	0	0	0	1	5
钟梓麒	手足口病	2017-11-29 22:19:36	2017	11	001646479100	1	2016-02-29	1.75203	1	云南省昆明市五华区不详乡镇依禄村村(小区)10号	云南省昆明市五华区	五华区	0	1	0	0	0	2
王正润	手足口病	2017-11-29 22:14:04	2017	11	001634578300	1	2015-04-22	2.60897	1	云南省昆明市盘龙区金辰办事处小庄村村(小区)188	云南省昆明市盘龙区	盘龙区	0	0	0	0	1	5
唐浩桐	手足口病	2017-11-29 17:40:38	2017	11	001608545600	1	2014-08-22	3.27375	2	云南省昆明市西山区前卫街道办事处度假区华夏曦岸村(小区)14栋3单元702室	云南省昆明市西山区	西山区	0	0	0	0	1	5
李思齐	手足口病	2017-11-29 17:08:43	2017	11	001648498000	1	2016-09-15	1.20661	1	云南省昆明市西山区前卫街道办事处马街村(小区)107	云南省昆明市西山区	西山区	0	0	0	0	1	5
李奕霏	手足口病	2017-11-29 17:02:17	2017	11	001636021600	2	2016-04-22	1.60632	1	云南省昆明市官渡区不详乡镇园丁小区村(小区)C1栋201室	云南省昆明市官渡区	官渡区	0	0	0	0	1	5
郑钦予	手足口病	2017-11-29 15:42:22	2017	11	001047363800	2	2012-03-08	5.72938	2	云南省昆明市西山区前卫街道办事处前卫镇李家场新村(小区)1栋2单元301室	云南省昆明市西山区	西山区	0	0	0	0	1	5
储小婷	手足口病	2017-11-29 15:35:05	2017	11	001590469200	2	2008-11-29	9.00109	3	云南省昆明市盘龙区青云办事处龙潭营村村(小区)175号	云南省昆明市盘龙区	盘龙区	0	0	0	0	1	5
王羽彤	手足口病	2017-11-29 15:25:59	2017	11	001653113100	2	2016-12-10	0.97096	1	云南省昆明市西山区前卫街道办事处雨花村村(小区)2组	云南省昆明市西山区	西山区	0	0	0	0	1	5
赵佳淑惠	手足口病	2017-11-29 15:13:15	2017	11	001680374900	2	2016-01-01	1.91276	1	云南省昆明市寻甸回族彝族自治县倘甸镇赵家村(小区)254	云南省昆明市寻甸回	寻甸回	0	0	0	0	1	5
杨帅	手足口病	2017-11-29 14:58:47	2017	11	001646161400	1	2016-01-27	1.84154	1	云南省昆明市嵩明县杨林镇罗良村(小区)95	云南省昆明市嵩明县	嵩明县	0	0	0	0	1	5
岳世嘉	手足口病	2017-11-29 14:42:59	2017	11	001618715500	1	2014-10-07	3.14747	1	云南省昆明市官渡区大板桥镇李子园村村(小区)无号	云南省昆明市官渡区	官渡区	0	0	0	0	1	5
张玉静	手足口病	2017-11-29 14:12:38	2017	11	001595279800	2	2014-04-05	3.65391	2	云南省昆明市安宁市连然镇盐矿生活区村(小区)1-1-501	云南省昆明市安宁市	安宁市	0	0	0	0	1	5
高誉天	手足口病	2017-11-29 13:43:32	2017	11	001680352900	1	2012-08-12	5.29931	2	云南省昆明市五华区护国办事处正义路村(小区)1	云南省昆明市五华区	五华区	0	0	0	0	1	5
周宇航	手足口病	2017-11-29 12:06:18	2017	11	000967440700	1	2013-09-25	4.17934	2	云南省昆明市西山区前卫街道办事处滇池卫城尚层村(小区)28-1-301	云南省昆明市西山区	西山区	0	1	0	0	0	2
洪浩霖	手足口病	2017-11-29 11:59:17	2017	11	000970138000	1	2010-10-25	7.09788	3	云南省昆明市官渡区官渡镇玫瑰湾小区村(小区)5栋3单元302室	云南省昆明市官渡区	官渡区	0	0	0	0	1	5
刘莹	手足口病	2017-11-29 11:52:25	2017	11	001587384000	2	2011-02-03	6.82134	3	云南省昆明市安宁市太平镇万辉星城7期村(小区)26-2-401	云南省昆明市安宁市	安宁市	0	0	0	0	1	5
杨泰晴	手足口病	2017-11-29 11:41:41	2017	11	001666483500	2	2016-12-07	0.978747	1	云南省昆明市安宁市县街镇梨河路村(小区)1号	云南省昆明市安宁市	安宁市	0	0	0	0	1	5
张慕阖	手足口病	2017-11-29 11:27:48	2017	11	001680356900	2	2014-03-09	3.72752	2	云南省昆明市寻甸回族彝族自治县仁德镇玉麟瑞府小区村(小区)5-1702	云南省昆明市寻甸回	寻甸回	0	0	0	0	1	5
张王峻豪	手足口病	2017-11-29 10:52:43	2017	11	001680340100	1	2016-07-16	1.3729	1	云南省昆明市官渡区官渡镇西庄村(小区)437	云南省昆明市官渡区	官渡区	0	0	0	0	1	5
杨晋琪	手足口病	2017-11-29 10:17:00	2017	11	001680336700	1	2012-11-15	5.03882	2	云南省昆明市西山区前卫街道办事处沙沟尾老村(小区)90	云南省昆明市西山区	西山区	0	1	0	0	0	2
吴思辰	手足口病	2017-11-29 9:55:09	2017	11	001668215100	1	2016-07-21	1.35911	1	云南省昆明市嵩明县嵩阳镇大村子村(小区)82号	云南省昆明市嵩明县	嵩明县	0	0	0	0	1	5
易明翰	手足口病	2017-11-29 9:50:21	2017	11	001672443100	1	2013-03-11	4.72118	2	云南省昆明市西山区前卫街道办事处滇池卫城蓝调公园村(小区)16-4-302	云南省昆明市西山区	西山区	1	0	0	0	0	1
王良涵	手足口病	2017-11-29 9:31:36	2017	11	001680327000	1	2016-08-06	1.31526	1	云南省昆明市宜良县狗街镇化鱼村(小区)137	云南省昆明市宜良县	宜良县	0	0	0	0	1	5
李奕贤	手足口病	2017-11-29 9:19:41	2017	11	001582174300	1	2013-11-17	4.03392	2	云南省昆明市西山区团结镇龙潭小村村(小区)309号	云南省昆明市西山区	西山区	0	0	0	0	1	5
沈诗雅	手足口病	2017-11-29 9:12:15	2017	11	001680328700	2	2016-12-15	0.95656	1	云南省昆明市嵩明县杨林镇大树营村村(小区)7号	云南省昆明市嵩明县	嵩明县	0	0	0	0	1	5
官楷程	手足口病	2017-11-29 9:07:38	2017	11	001674210200	1	2016-12-20	0.942862	1	云南省昆明市官渡区大板桥镇第三城紫曼园村(小区)2-1103	云南省昆明市官渡区	官渡区	0	0	0	0	1	5
温皓予	手足口病	2017-11-29 2:10:38	2017	11	001631111300	1	2014-09-27	3.17342	2	云南省昆明市五华区黑林铺办事处假日城市村(小区)4-2-1402	云南省昆明市五华区	五华区	0	0	0	0	1	5
冯杨洋	手足口病	2017-11-29 0:56:10	2017	11	001637306600	1	2015-02-20	2.77355	2	云南省昆明市西山区福海街道办事处盛高大城村(小区)20-2-2902	云南省昆明市西山区	西山区	0	0	0	0	1	5
王艺杰	手足口病	2017-11-28 21:18:55	2017	11	001626407500	1	2015-10-07	2.14617	1	云南省昆明市官渡区金马街道办事处大树后营村(小区)240	云南省昆明市官渡区	官渡区	0	0	0	0	1	5
黄浩然	手足口病	2017-11-28 21:00:36	2017	11	001680306400	1	2010-10-12	7.13176	2	云南省昆明市盘龙区金辰办事处金实村(小区)A栋1-301	云南省昆明市盘龙区	盘龙区	0	0	0	0	1	5
冯渝轩	手足口病	2017-11-28 18:58:12	2017	11	001670899400	1	2014-10-01	3.16164	2	云南省昆明市官渡区官渡镇玫瑰湾邦盛茶城村(小区)3-401	云南省昆明市官渡区	官渡区	0	0	0	0	1	5
陈韵伊	手足口病	2017-11-28 17:22:47	2017	11	001680302200	2	2014-12-15	2.95612	1	云南省昆明市东川区不详乡镇白云街金水花园村(小区)3期5栋1单元601室	云南省昆明市东川区	东川区	0	0	0	0	1	5
桂宝泰	手足口病	2017-11-28 17:10:04	2017	11	001680297400	1	2014-09-21	3.18882	1	云南省昆明市嵩明县杨林镇大学城俊发空港城村(小区)6栋903室	云南省昆明市嵩明县	嵩明县	0	0	0	0	1	5
郭锦泽	手足口病	2017-11-28 17:03:09	2017	11	001610736900	1	2015-02-03	2.81919	1	云南省昆明市安宁市太平镇读书铺村(小区)50	云南省昆明市安宁市	安宁市	0	0	0	0	1	5
王博文	手足口病	2017-11-28 16:29:20	2017	11	001644156300	1	2016-06-08	1.47484	1	云南省昆明市五华区不详乡镇洪家营村(小区)181	云南省昆明市五华区	五华区	0	0	0	0	1	5
杨加伊	手足口病	2017-11-28 16:13:35	2017	11	001677146500	2	2016-01-31	1.828	1	云南省昆明市寻甸回族彝族自治县先锋乡鲁土村村(小区)100号	云南省昆明市寻甸回	寻甸回	0	0	0	0	1	5
普卫平	手足口病	2017-11-28 16:07:54	2017	11	001680281900	1	2015-11-15	2.0388	1	云南省昆明市官渡区大板桥镇湾角村(小区)无号	云南省昆明市官渡区	官渡区	1	0	0	0	0	1
段苏恬	手足口病	2017-11-28 16:03:16	2017	11	001630205100	2	2015-12-19	1.94571	1	云南省昆明市西山区不详乡镇何家院小区村(小区)B-2-202	云南省昆明市西山区	西山区	0	0	0	0	1	5
宋星璐	手足口病	2017-11-28 15:45:10	2017	11	001633100900	2	2012-09-24	5.17907	2	云南省昆明市五华区不详乡镇实力方城村(小区)17栋2201室	云南省昆明市五华区	五华区	0	0	0	0	1	5
李雅欣	手足口病	2017-11-28 15:15:35	2017	11	001680141800	2	2016-05-28	1.50482	1	云南省昆明市五华区不详乡镇普吉路村(小区)415	云南省昆明市五华区	五华区	0	0	0	0	1	5
木城熠	手足口病	2017-11-28 14:37:47	2017	11	001634310400	2	2016-03-18	1.69914	1	云南省昆明市官渡区不详乡镇菊花里村(小区)1-1-502	云南省昆明市官渡区	官渡区	0	0	0	0	1	5
薛翕茹	手足口病	2017-11-28 13:51:58	2017	11	001680059900	2	2015-08-16	2.28769	1	云南省昆明市嵩明县嵩阳镇东北街炮石村(小区)2	云南省昆明市嵩明县	嵩明县	0	0	0	0	1	5
陈思嘉	手足口病	2017-11-28 12:55:35	2017	11	001645382600	2	2016-04-02	1.65787	1	云南省昆明市西山区永昌街道办事处云兴路104号村(小区)32--102	云南省昆明市西山区	西山区	0	0	0	0	1	5
徐温	手足口病	2017-11-28 12:31:09	2017	11	001628874700	1	2013-06-20	4.44222	2	云南省昆明市盘龙区不详乡镇东寺街村(小区)61	云南省昆明市盘龙区	盘龙区	0	0	0	0	1	5
张伟祺	手足口病	2017-11-28 12:28:23	2017	11	001676129700	1	2016-09-15	1.20334	1	云南省昆明市官渡区不详乡镇新螺蛳湾小古城村村(小区)无号	云南省昆明市官渡区	官渡区	0	0	0	0	1	5
阚晋妍	手足口病	2017-11-28 12:24:22	2017	11	001589498600	2	2013-12-11	3.96582	2	云南省昆明市官渡区不详乡镇金马寺轻工建设公司综合楼村(小区)604	云南省昆明市官渡区	官渡区	0	0	0	0	1	5
代裴鑫娅	手足口病	2017-11-28 10:14:14	2017	11	001612554000	2	2014-02-25	3.7575	2	云南省昆明市安宁市温泉镇后山莨村村(小区)15号	云南省昆明市安宁市	安宁市	0	0	0	0	1	5
黄紫函	手足口病	2017-11-28 9:58:18	2017	11	001651754700	2	2016-11-05	1.06342	1	云南省昆明市西山区团结镇上冲村(小区)73号	云南省昆明市西山区	西山区	0	0	0	0	1	5
邓宇	手足口病	2017-11-28 9:46:05	2017	11	001617925100	1	2015-02-10	2.7992	1	云南省昆明市五华区莲华办事处学府路村(小区)88号	云南省昆明市五华区	五华区	0	0	0	0	1	5
邓深福	手足口病	2017-11-28 9:42:53	2017	11	001620560000	1	2015-07-28	2.33923	1	云南省昆明市五华区莲华办事处学府路村(小区)88号	云南省昆明市五华区	五华区	0	0	0	0	1	5
普若彤	手足口病	2017-11-27 23:06:56	2017	11	000968946000	2	2013-02-20	4.76924	2	云南省昆明市五华区龙翔办事处大柳树巷村(小区)3-1-302	云南省昆明市五华区	五华区	0	0	0	0	1	5
周梓华	手足口病	2017-11-27 22:42:41	2017	11	001680238600	1	2016-05-29	1.5002	1	云南省昆明市安宁市温泉镇珍泉村村(小区)149号	云南省昆明市安宁市	安宁市	0	0	0	0	1	5
钱顺州	手足口病	2017-11-27 16:58:53	2017	11	001680225300	1	2013-05-24	4.51392	2	云南省昆明市宜良县匡远镇永丰万户庄村(小区)308	云南省昆明市宜良县	宜良县	0	0	0	0	1	5
李晟禹	手足口病	2017-11-27 16:19:41	2017	11	001618141700	1	2015-02-25	2.75614	1	云南省昆明市安宁市昆钢龙旺润泽园村(小区)24-2-1404	云南省昆明市安宁市	安宁市	0	0	0	0	1	5
杨竣凯	手足口病	2017-11-27 15:43:11	2017	11	001680220100	1	2012-11-27	5.00111	2	云南省昆明市西山区团结镇大河村(小区)274	云南省昆明市西山区	西山区	0	1	0	0	0	2
杨桓	手足口病	2017-11-27 15:27:28	2017	11	001634906000	1	2016-02-24	1.75946	1	云南省昆明市嵩明县嵩阳镇顶秀小区村(小区)9-501	云南省昆明市嵩明县	嵩明县	0	0	0	0	1	5
赵煜诺	手足口病	2017-11-27 15:17:11	2017	11	001610199200	1	2014-03-29	3.66773	2	云南省昆明市官渡区六甲乡陈家营村(小区)364号	云南省昆明市官渡区	官渡区	0	1	0	0	0	2
陈铭山	手足口病	2017-11-27 15:15:24	2017	11	001680215700	1	2015-07-17	2.36724	1	云南省昆明市五华区普吉办事处王家桥村(小区)119	云南省昆明市五华区	五华区	0	1	0	0	0	2
张依轩	手足口病	2017-11-27 14:22:22	2017	11	001654063800	2	2016-12-09	0.968101	1	云南省昆明市盘龙区金辰办事处时尚家园村(小区)A座515	云南省昆明市盘龙区	盘龙区	0	0	0	0	1	5
王子墨	手足口病	2017-11-27 13:47:50	2017	11	001612452200	1	2015-03-20	2.69288	1	云南省昆明市西山区福海街道办事处柳苑小区村(小区)13栋3单元401室	云南省昆明市西山区	西山区	0	0	0	0	1	5
张浩哲	手足口病	2017-11-27 13:42:18	2017	11	001637149200	1	2015-01-18	2.85988	1	云南省昆明市西山区马街街道办事处国城小区村(小区)7-2-602	云南省昆明市西山区	西山区	0	0	0	0	1	5
白羽萱	手足口病	2017-11-27 13:32:21	2017	11	001649320800	2	2014-03-29	3.66753	2	云南省昆明市官渡区小板桥镇别样幸福城村(小区)2-1704	云南省昆明市官渡区	官渡区	0	1	0	0	0	2
王宁	手足口病	2017-11-27 13:24:55	2017	11	001653835700	2	2016-11-23	1.0118	1	云南省昆明市呈贡县不详乡镇蓝光天骄城村(小区)1期9-3002	云南省昆明市呈贡县	呈贡县	0	0	0	0	1	5
曾译贤	手足口病	2017-11-27 13:19:20	2017	11	001611079000	2	2014-12-31	2.90912	2	云南省昆明市西山区福海街道办事处采莲郡村(小区)36-402	云南省昆明市西山区	西山区	0	0	0	0	1	5
樊雨祺	手足口病	2017-11-27 13:13:38	2017	11	001613174700	2	2013-03-13	4.71061	2	云南省昆明市宜良县匡远镇耿家营村(小区)32号	云南省昆明市宜良县	宜良县	0	0	0	0	1	5
樊雨航	手足口病	2017-11-27 13:09:53	2017	11	001680203300	1	2014-10-26	3.0898	1	云南省昆明市宜良县匡远镇耿家营村(小区)32号	云南省昆明市宜良县	宜良县	0	0	0	0	1	5
李牧宸	手足口病	2017-11-27 13:03:19	2017	11	001580261500	1	2013-06-28	4.41764	2	云南省昆明市西山区前卫街道办事处滇池卫城蓝湾村(小区)10-2-201	云南省昆明市西山区	西山区	0	1	0	0	0	2
姜宇	手足口病	2017-11-27 12:55:36	2017	11	001673972400	1	2016-09-06	1.22529	1	云南省昆明市盘龙区双龙乡白邑甸尾村村(小区)117号	云南省昆明市盘龙区	盘龙区	0	0	0	0	1	5
李泽宇	手足口病	2017-11-27 12:50:45	2017	11	001640003800	1	2016-06-28	1.41693	1	云南省昆明市西山区前卫街道办事处民胜家园东区村(小区)1-2-302	云南省昆明市西山区	西山区	0	0	0	0	1	5
李亚萍	手足口病	2017-11-27 12:10:06	2017	11	001645762700	2	2016-08-21	1.26901	1	云南省昆明市西山区团结镇棋台村村(小区)358号	云南省昆明市西山区	西山区	0	1	0	0	0	2
彭泰林	手足口病	2017-11-27 12:05:52	2017	11	001649912600	1	2016-03-21	1.6879	1	云南省昆明市寻甸回族彝族自治县先锋乡七甲街村(小区)无号	云南省昆明市寻甸回	寻甸回	0	0	0	0	1	5
周钰	手足口病	2017-11-27 11:19:46	2017	11	001680182100	2	2012-05-25	5.50985	2	云南省昆明市盘龙区鼓楼办事处麻线营村(小区)11-2-4	云南省昆明市盘龙区	盘龙区	0	0	0	0	1	5
杨慧瑜	手足口病	2017-11-27 11:17:33	2017	11	001637961700	2	2016-03-20	1.69054	1	云南省昆明市西山区金碧街道办事处安康路村(小区)151号	云南省昆明市西山区	西山区	0	0	0	0	1	5
刘奕岐	手足口病	2017-11-27 11:11:41	2017	11	001576603700	1	2013-12-14	3.95473	2	云南省昆明市西山区前卫街道办事处滇池卫城尚层村(小区)41-1-602	云南省昆明市西山区	西山区	0	0	0	0	1	5
李亚琴	手足口病	2017-11-27 11:06:28	2017	11	001630156900	2	2014-05-20	3.52488	2	云南省昆明市官渡区吴井街道办事处陈家营村(小区)3号	云南省昆明市官渡区	官渡区	0	1	0	0	0	2
李俊熙	手足口病	2017-11-27 10:56:29	2017	11	001587737900	1	2014-02-27	3.74937	2	云南省昆明市嵩明县小街镇马场村村(小区)无号	云南省昆明市嵩明县	嵩明县	0	0	0	0	1	5
施新怡	手足口病	2017-11-27 10:49:19	2017	11	001659386900	2	2016-08-14	1.28802	1	云南省昆明市官渡区大板桥镇大羊甫村村(小区)羊甫垃圾中转站	云南省昆明市官渡区	官渡区	0	0	0	0	1	5
施欣瑶	手足口病	2017-11-27 10:45:03	2017	11	001656100700	2	2013-09-26	4.17097	2	云南省昆明市官渡区大板桥镇大羊甫村村(小区)羊甫垃圾中转站	云南省昆明市官渡区	官渡区	0	0	0	0	1	5
张诗晨	手足口病	2017-11-26 22:40:23	2017	11	001602812800	2	2014-11-05	3.06077	1	云南省昆明市西山区前卫街道办事处广福小区村(小区)8-2-402	云南省昆明市西山区	西山区	0	0	0	0	1	5
杨紫晗	手足口病	2017-11-26 18:17:47	2017	11	001680137400	2	2016-09-28	1.16294	1	云南省昆明市五华区黑林铺办事处中联花园村(小区)8栋1单元603室	云南省昆明市五华区	五华区	0	1	0	0	0	2
耿鹏杨	手足口病	2017-11-26 18:11:47	2017	11	001629523200	1	2015-06-20	2.43876	1	云南省昆明市盘龙区茨坝办事处翡翠花园村(小区)5栋3单元302室	云南省昆明市盘龙区	盘龙区	0	0	0	0	1	5
胡智砚	手足口病	2017-11-26 18:01:57	2017	11	001609725700	1	2014-11-10	3.04655	2	云南省昆明市官渡区官渡镇海伦国际村(小区)2号地6座801室	云南省昆明市官渡区	官渡区	0	1	0	0	0	2
孙朗	手足口病	2017-11-26 17:47:32	2017	11	001629780400	1	2014-07-21	3.35316	2	云南省昆明市官渡区关上街道办事处日新村村(小区)447	云南省昆明市官渡区	官渡区	0	0	0	0	1	5
杨紫豪	手足口病	2017-11-26 17:26:57	2017	11	001657480500	1	2016-10-05	1.14367	1	云南省昆明市盘龙区不详乡镇滇源镇甸尾村村(小区)281	云南省昆明市盘龙区	盘龙区	0	0	0	1	0	4
陈明金	手足口病	2017-11-26 17:16:05	2017	11	001634027900	2	2016-03-17	1.6967	1	云南省昆明市西山区前卫街道办事处双河湾小区村(小区)1栋2单元1807室	云南省昆明市西山区	西山区	0	1	0	0	0	2
韩子阳	手足口病	2017-11-26 15:38:00	2017	11	001651893200	1	2016-08-06	1.30774	1	云南省昆明市五华区不详乡镇学府路村(小区)150	云南省昆明市五华区	五华区	0	0	0	0	1	5
王義程	手足口病	2017-11-26 15:22:19	2017	11	001627897400	1	2015-11-25	2.00586	1	云南省昆明市五华区不详乡镇联想科技城村(小区)3栋205室	云南省昆明市五华区	五华区	0	1	0	0	0	2
彭嘉瑞	手足口病	2017-11-26 15:09:09	2017	11	001610698600	1	2014-04-28	3.58284	2	云南省昆明市官渡区关上街道办事处别样幸福城村(小区)1栋2号地块	云南省昆明市官渡区	官渡区	0	0	0	0	1	5
陈晨	手足口病	2017-11-26 13:56:18	2017	11	001632926500	2	2014-11-10	3.04608	2	云南省昆明市西山区前卫街道办事处双河湾小区行知苑村(小区)8栋1单元1903室	云南省昆明市西山区	西山区	0	1	0	0	0	2
宋定洋	手足口病	2017-11-26 13:00:29	2017	11	001577062800	1	2013-09-28	4.16302	1	云南省昆明市安宁市不详乡镇西铁小区村(小区)12栋2单元202室	云南省昆明市安宁市	安宁市	0	0	0	0	1	5
梁敬茗	手足口病	2017-11-26 11:29:40	2017	11	001602931200	1	2014-10-18	3.10877	2	云南省昆明市西山区福海街道办事处滇池印象花园村(小区)70栋1单元1102室	云南省昆明市西山区	西山区	0	0	0	0	1	5
刘宸绮	手足口病	2017-11-26 11:16:02	2017	11	001668716000	2	2016-06-24	1.42497	1	云南省昆明市西山区棕树营街道办事处丹霞路村(小区)124	云南省昆明市西山区	西山区	0	1	0	0	0	2
王培安	手足口病	2017-11-26 10:51:37	2017	11	001598829800	1	2014-07-17	3.36332	2	云南省昆明市官渡区不详乡镇丹槿园村(小区)12栋2单元1号	云南省昆明市官渡区	官渡区	0	0	0	0	1	5
蒲奕霖	手足口病	2017-11-26 10:17:11	2017	11	000981634600	1	2012-12-29	4.91014	2	云南省昆明市西山区不详乡镇沙地铁合金厂村(小区)13栋3-302室	云南省昆明市西山区	西山区	0	0	0	0	1	5
赵梦洁	手足口病	2017-11-26 1:50:32	2017	11	001583850400	2	2013-12-13	3.95367	2	云南省昆明市富民县永定镇永定街村(小区)134	云南省昆明市富民县	富民县	0	0	0	0	1	5
杨子轩	手足口病	2017-11-26 0:50:22	2017	11	001642762800	1	2015-12-05	1.97682	1	云南省昆明市嵩明县杨林镇下罗良村村(小区)256	云南省昆明市嵩明县	嵩明县	0	1	0	0	0	2
黄子宸	手足口病	2017-11-26 0:11:38	2017	11	001674775800	1	2015-12-25	1.92199	1	云南省昆明市官渡区不详乡镇大石坝村(小区)485	云南省昆明市官渡区	官渡区	1	0	0	0	0	1
程瑶	手足口病	2017-11-25 21:22:23	2017	11	001649755300	2	2011-09-13	6.20367	2	云南省昆明市西山区不详乡镇中天融域村(小区)4栋205	云南省昆明市西山区	西山区	0	0	0	0	1	5
黄雪婷	手足口病	2017-11-25 17:07:33	2017	11	001648894700	2	2015-12-18	1.94035	1	云南省昆明市盘龙区不详乡镇滇源镇龙潭营村(小区)162	云南省昆明市盘龙区	盘龙区	0	0	0	0	1	5
黄睿	手足口病	2017-11-25 16:40:27	2017	11	001622320100	1	2015-09-10	2.21135	1	云南省昆明市西山区福海街道办事处船房新农村村(小区)91	云南省昆明市西山区	西山区	0	0	0	0	1	5
杨子航	手足口病	2017-11-25 16:16:41	2017	11	001648250800	1	2016-06-20	1.43375	1	云南省昆明市盘龙区不详乡镇龙泉花园村(小区)20栋2单元603室	云南省昆明市盘龙区	盘龙区	0	0	0	0	1	5
杨紫程	手足口病	2017-11-25 15:52:57	2017	11	001001434000	1	2012-09-02	5.23111	2	云南省昆明市盘龙区不详乡镇滇源镇甸尾村村(小区)281	云南省昆明市盘龙区	盘龙区	0	0	0	0	1	5
杨浦玉铠	手足口病	2017-11-25 15:32:54	2017	11	001607478800	1	2013-10-16	4.11129	2	云南省昆明市嵩明县杨林镇罗良村(小区)162	云南省昆明市嵩明县	嵩明县	0	0	0	0	1	5
叶荣熙	手足口病	2017-11-25 14:54:12	2017	11	001618941600	1	2014-06-19	3.4377	2	云南省昆明市呈贡县不详乡镇蓝光天骄城2期村(小区)17栋2301室	云南省昆明市呈贡县	呈贡县	0	0	0	0	1	5
张馨瑶	手足口病	2017-11-25 14:24:17	2017	11	001680047400	2	2015-12-19	1.9373	1	云南省昆明市西山区不详乡镇人民西路国家安全局村(小区)397	云南省昆明市西山区	西山区	0	0	0	0	1	5
李欣莹	手足口病	2017-11-25 14:05:23	2017	11	001680038800	2	2016-10-08	1.13234	1	云南省昆明市五华区不详乡镇水逸康桥小区村(小区)1栋3单元302室	云南省昆明市五华区	五华区	0	1	0	0	0	2
杨欣宜	手足口病	2017-11-25 12:35:39	2017	11	001599685400	2	2013-09-17	4.19035	2	云南省昆明市官渡区不详乡镇陈家营村(小区)412	云南省昆明市官渡区	官渡区	0	1	0	0	0	2
洪山	手足口病	2017-11-25 12:20:44	2017	11	001626171500	1	2010-03-24	7.6756	3	云南省昆明市官渡区不详乡镇江宁湾小区村(小区)5栋1单元102	云南省昆明市官渡区	官渡区	0	0	0	0	1	5
何蓝婷	手足口病	2017-11-25 11:34:52	2017	11	001613641300	2	2015-03-22	2.68168	1	云南省昆明市西山区马街街道办事处马街南路村(小区)30	云南省昆明市西山区	西山区	0	0	0	0	1	5
李小瑜	手足口病	2017-11-25 1:46:55	2017	11	001680015900	2	2016-02-19	1.76612	1	云南省昆明市盘龙区联盟办事处金州湾小区村(小区)13-410	云南省昆明市盘龙区	盘龙区	0	1	0	0	0	2
余哲希	手足口病	2017-11-24 22:41:24	2017	11	001624635000	1	2014-12-03	2.97863	1	云南省昆明市五华区不详乡镇硅谷公寓村(小区)A22-GE	云南省昆明市五华区	五华区	0	1	0	0	0	2
马肖然	手足口病	2017-11-24 17:12:26	2017	11	000958845400	1	2007-05-27	10.4989	3	云南省昆明市西山区前卫街道办事处中天融域村(小区)11栋2单元301室	云南省昆明市西山区	西山区	0	0	0	0	1	5
唐浩然	手足口病	2017-11-24 16:58:02	2017	11	001634073300	1	2015-09-03	2.22781	1	云南省昆明市西山区前卫街道办事处华苑路村(小区)127	云南省昆明市西山区	西山区	0	0	0	0	1	5
胡钟毓	手足口病	2017-11-24 14:19:07	2017	11	000975015800	1	2013-06-02	4.48076	2	云南省昆明市宜良县匡远镇乡鸭湖小区村(小区)1栋1单元2605室	云南省昆明市宜良县	宜良县	0	0	0	0	1	5
杨恒溢	手足口病	2017-11-24 13:52:45	2017	11	001679990000	1	2010-11-08	7.04607	3	云南省昆明市西山区福海街道办事处太河社区渔户村村(小区)98号	云南省昆明市西山区	西山区	0	0	0	0	1	5
刘芷莹	手足口病	2017-11-24 13:32:20	2017	11	001626688900	2	2015-06-23	2.42454	1	云南省昆明市官渡区关上街道办事处双桥村(小区)72	云南省昆明市官渡区	官渡区	0	0	0	0	1	5
毕皓林	手足口病	2017-11-24 13:00:00	2017	11	001628330800	1	2015-11-18	2.01928	1	云南省昆明市西山区团结镇棋台村(小区)136	云南省昆明市西山区	西山区	0	1	0	0	0	2
宋定发	手足口病	2017-11-24 12:15:47	2017	11	001608388400	1	2015-02-07	2.79674	1	云南省昆明市安宁市连然镇西铁小区村(小区)12-2-202	云南省昆明市安宁市	安宁市	0	0	0	0	1	5
储琇竹	手足口病	2017-11-24 10:37:36	2017	11	001679973100	2	2014-10-17	3.10594	2	云南省昆明市盘龙区双龙乡龙潭营村村(小区)201号	云南省昆明市盘龙区	盘龙区	0	0	0	0	1	5
陆书辰	手足口病	2017-11-24 10:29:46	2017	11	001651857900	1	2016-10-09	1.12645	1	云南省昆明市五华区红云办事处万科金域国际村(小区)18-2707	云南省昆明市五华区	五华区	0	0	0	0	1	5
杨昕瑜	手足口病	2017-11-24 9:34:50	2017	11	001648424700	2	2016-04-22	1.59178	1	云南省昆明市呈贡县吴家营乡雨花村村(小区)8号	云南省昆明市呈贡县	呈贡县	0	0	0	0	1	5
邓涛	手足口病	2017-11-24 9:21:03	2017	11	001610301300	1	2014-11-29	2.98806	2	云南省昆明市官渡区官渡镇宏仁新村21排中村(小区)无号	云南省昆明市官渡区	官渡区	0	0	0	0	1	5
彭歆玥	手足口病	2017-11-23 17:04:19	2017	11	001679388800	2	2016-02-08	1.7925	1	云南省昆明市官渡区六甲乡小康路村(小区)11	云南省昆明市官渡区	官渡区	0	0	0	0	1	5
杨鑫宇	手足口病	2017-11-23 16:28:19	2017	11	001592277300	1	2011-05-06	6.55356	2	云南省昆明市官渡区官渡镇新亚洲体育城万景园村(小区)D2-1-102	云南省昆明市官渡区	官渡区	0	1	0	0	0	2
吴昊然	手足口病	2017-11-23 15:41:31	2017	11	001621763600	1	2015-08-27	2.24409	1	云南省昆明市五华区不详乡镇王家桥村(小区)30号	云南省昆明市五华区	五华区	1	0	0	0	0	1
李茸	手足口病	2017-11-23 15:12:31	2017	11	001679930600	2	2008-10-31	9.06402	3	云南省昆明市盘龙区不详乡镇滇源镇龙潭营村村(小区)46	云南省昆明市盘龙区	盘龙区	0	0	0	0	1	5
杜彬睿	手足口病	2017-11-23 12:21:12	2017	11	001619166000	1	2015-07-25	2.33406	1	云南省昆明市西山区不详乡镇公园1903蒙塔溪村(小区)8-2-202	云南省昆明市西山区	西山区	0	0	0	0	1	5
平小蔓	手足口病	2017-11-23 11:47:26	2017	11	001592769200	2	2014-05-21	3.51127	1	云南省昆明市安宁市不详乡镇龙山矿小区村(小区)10栋5楼	云南省昆明市安宁市	安宁市	0	0	0	0	1	5
杨涵	手足口病	2017-11-23 11:17:19	2017	11	001581437900	1	2013-12-19	3.9301	2	云南省昆明市五华区不详乡镇万科金域村(小区)17栋2004室	云南省昆明市五华区	五华区	0	0	0	0	1	5
唐思钰	手足口病	2017-11-23 9:26:50	2017	11	001679894600	2	2009-12-27	7.90799	3	云南省昆明市晋宁县不详乡镇上东街村(小区)45	云南省昆明市晋宁县	晋宁县	0	0	0	0	1	5
张梓辰	手足口病	2017-11-23 9:20:54	2017	11	001633744500	1	2015-01-09	2.87307	1	云南省昆明市安宁市不详乡镇柳树花园村(小区)A2-401	云南省昆明市安宁市	安宁市	0	0	0	0	1	5
戴夕雯	手足口病	2017-11-23 1:21:31	2017	11	001679885000	2	2016-02-02	1.80714	1	云南省昆明市五华区不详乡镇西城时代村(小区)11-509	云南省昆明市五华区	五华区	0	0	0	0	1	5
杨曦媛	手足口病	2017-11-22 22:19:20	2017	11	001602312300	2	2014-05-09	3.54259	2	云南省昆明市嵩明县杨林镇罗良村村(小区)256号	云南省昆明市嵩明县	嵩明县	0	1	0	0	0	2
王楚熠	手足口病	2017-11-22 20:10:58	2017	11	001629936400	2	2011-11-04	6.05295	2	云南省昆明市盘龙区不详乡镇麻线营村(小区)23-4-703号	云南省昆明市盘龙区	盘龙区	0	1	0	0	0	2
李润	手足口病	2017-11-22 18:10:30	2017	11	001679867200	1	2014-04-24	3.58318	2	云南省昆明市盘龙区不详乡镇滇源镇龙潭营村村(小区)46号	云南省昆明市盘龙区	盘龙区	0	0	0	0	1	5
金灏	手足口病	2017-11-22 17:42:49	2017	11	001679791000	1	2014-11-30	2.9808	1	云南省昆明市晋宁县晋城镇益州村(小区)1601号	云南省昆明市晋宁县	晋宁县	0	0	0	0	1	5
聂皓轩	手足口病	2017-11-22 17:24:46	2017	11	000982112700	1	2012-11-17	5.01499	2	云南省昆明市盘龙区联盟办事处王旗营村(小区)7幢69号	云南省昆明市盘龙区	盘龙区	0	0	0	0	1	5
罗梓馨	手足口病	2017-11-22 15:55:18	2017	11	001632411000	2	2016-02-29	1.73214	1	云南省昆明市官渡区六甲乡永胜村村(小区)291号	云南省昆明市官渡区	官渡区	0	0	0	0	1	5
李宇轩	手足口病	2017-11-22 15:19:22	2017	11	001641508000	1	2014-03-22	3.67321	2	云南省昆明市呈贡县大渔乡蓝光天娇城村(小区)16幢1005号	云南省昆明市呈贡县	呈贡县	0	0	0	0	1	5
王罗缘	手足口病	2017-11-22 14:58:24	2017	11	000972168100	2	2012-05-24	5.49931	2	云南省昆明市五华区不详乡镇泰源新居村(小区)7幢3单元302号	云南省昆明市五华区	五华区	0	0	0	0	1	5
段雨彤	手足口病	2017-11-22 14:23:45	2017	11	001590194800	2	2013-03-27	4.65873	2	云南省昆明市西山区前卫街道办事处滇池印象小区村(小区)46-2-101	云南省昆明市西山区	西山区	0	0	0	0	1	5
张鑫怡	手足口病	2017-11-22 13:50:07	2017	11	000969247400	2	2013-08-22	4.25346	2	云南省昆明市西山区不详乡镇涌金路村(小区)10号	云南省昆明市西山区	西山区	0	0	0	0	1	5
付柏维	手足口病	2017-11-22 13:48:06	2017	11	001651550300	1	2016-05-24	1.49918	1	云南省昆明市嵩明县嵩阳镇寺脚村(小区)汉人屯103号	云南省昆明市嵩明县	嵩明县	0	0	0	0	1	5
陈兴伟	手足口病	2017-11-22 13:34:53	2017	11	001594483200	1	2014-01-24	3.82906	2	云南省昆明市官渡区官渡镇秀英村村(小区)425号	云南省昆明市官渡区	官渡区	0	0	0	0	1	5
杨钊	手足口病	2017-11-22 13:04:18	2017	11	001616743700	1	2014-03-06	3.71675	2	云南省昆明市嵩明县杨林镇罗良村(小区)324号	云南省昆明市嵩明县	嵩明县	0	0	0	0	1	5
马赛阳	手足口病	2017-11-22 11:16:09	2017	11	001634447900	2	2014-05-24	3.50026	2	云南省昆明市盘龙区茨坝办事处立欣洲小区村(小区)34-4	云南省昆明市盘龙区	盘龙区	0	0	0	0	1	5
卢澤霆	手足口病	2017-11-22 10:49:11	2017	11	001606951100	1	2014-12-08	2.95811	2	云南省昆明市西山区前卫街道办事处广福小区2区村(小区)10-1-1002	云南省昆明市西山区	西山区	0	0	0	0	1	5
施裕城	手足口病	2017-11-22 10:45:16	2017	11	001679820100	1	2016-07-10	1.37015	1	云南省昆明市嵩明县嵩阳镇罗良村(小区)58	云南省昆明市嵩明县	嵩明县	0	0	0	0	1	5
吴雨萱	手足口病	2017-11-22 10:23:22	2017	11	001584909300	2	2014-02-09	3.78489	2	云南省昆明市盘龙区不详乡镇第一监狱家属区村(小区)9-3-306	云南省昆明市盘龙区	盘龙区	0	0	0	0	1	5
李羿膊	手足口病	2017-11-22 9:47:43	2017	11	001609864100	1	2014-06-24	3.41522	2	云南省昆明市五华区不详乡镇王家桥村(小区)56	云南省昆明市五华区	五华区	0	0	0	0	1	5
廖黎昕	手足口病	2017-11-22 9:16:44	2017	11	001614990800	1	2015-03-03	2.72522	1	云南省昆明市晋宁县六街乡大营村村(小区)96-1	云南省昆明市晋宁县	晋宁县	0	0	0	0	1	5
李金泽	手足口病	2017-11-22 0:56:25	2017	11	001679799200	1	2016-08-11	1.28142	1	云南省昆明市晋宁县晋城镇福安村村(小区)129号	云南省昆明市晋宁县	晋宁县	0	0	0	0	1	5
崔睿	手足口病	2017-11-21 22:39:14	2017	11	001593850700	1	2013-08-31	4.22709	2	云南省昆明市西山区马街街道办事处马街上村村(小区)145	云南省昆明市西山区	西山区	0	1	0	0	0	2
程芯萌	手足口病	2017-11-21 18:30:58	2017	11	001596921700	2	2014-06-19	3.42716	2	云南省昆明市官渡区不详乡镇陈家营村(小区)444号	云南省昆明市官渡区	官渡区	0	1	0	0	0	2
张译程	手足口病	2017-11-21 15:50:56	2017	11	001628183900	1	2015-11-18	2.01139	1	云南省昆明市西山区前卫街道办事处中天融域村(小区)2-704	云南省昆明市西山区	西山区	0	0	0	0	1	5
李昀子瑞	手足口病	2017-11-21 15:33:01	2017	11	000974818400	1	2012-09-20	5.17084	2	云南省昆明市西山区前卫街道办事处广福路滇池花园村(小区)8-1-A302	云南省昆明市西山区	西山区	0	0	0	0	1	5
赵迅茁	手足口病	2017-11-21 15:25:21	2017	11	001652970600	1	2016-10-22	1.08321	1	云南省昆明市宜良县汤池镇北街村(小区)无号	云南省昆明市宜良县	宜良县	0	0	1	0	0	3
袁玮辰	手足口病	2017-11-21 14:59:55	2017	11	000969871500	1	2013-01-08	4.86961	2	云南省昆明市西山区前卫街道办事处滇池卫城蓝港村(小区)14-2-302	云南省昆明市西山区	西山区	0	0	0	0	1	5
贾子漩	手足口病	2017-11-21 13:43:08	2017	11	001603534800	2	2013-10-28	4.06727	2	云南省昆明市西山区棕树营街道办事处棕树营小区翠云里村(小区)2-2-602	云南省昆明市西山区	西山区	0	0	0	0	1	5
朱俊宇	手足口病	2017-11-21 13:38:15	2017	11	001635365500	1	2016-03-26	1.65796	1	云南省昆明市西山区永昌街道办事处永昌路村(小区)31-1-3-302	云南省昆明市西山区	西山区	0	0	0	0	1	5
张鸿嘉	手足口病	2017-11-21 13:28:29	2017	11	001649292300	1	2016-06-04	1.46629	1	云南省昆明市西山区前卫街道办事处中天融域村(小区)12-401	云南省昆明市西山区	西山区	0	0	0	0	1	5
罗一馨	手足口病	2017-11-21 12:51:08	2017	11	001675411200	2	2015-09-17	2.1808	1	云南省昆明市官渡区小板桥镇万德新村村(小区)35号	云南省昆明市官渡区	官渡区	0	0	0	0	1	5
叶贞燃	手足口病	2017-11-21 12:45:25	2017	11	001651983400	1	2015-10-21	2.0877	1	云南省昆明市五华区华山办事处青云村(小区)3	云南省昆明市五华区	五华区	0	0	0	0	1	5
叶贞一	手足口病	2017-11-21 12:43:03	2017	11	001613955300	1	2012-08-31	5.22527	2	云南省昆明市五华区华山办事处青云街村(小区)3	云南省昆明市五华区	五华区	0	0	0	0	1	5
杨子涵	手足口病	2017-11-21 11:49:21	2017	11	001660191200	2	2016-07-12	1.36206	1	云南省昆明市官渡区官渡镇邦盛茶城村(小区)1-7	云南省昆明市官渡区	官渡区	0	0	0	0	1	5
李佳蓉	手足口病	2017-11-21 11:11:50	2017	11	001030915300	2	2011-11-26	5.98896	2	云南省昆明市盘龙区鼓楼办事处穿金路波罗小区村(小区)H-1-101	云南省昆明市盘龙区	盘龙区	0	0	0	0	1	5
金倩竹	手足口病	2017-11-21 9:44:56	2017	11	001575943700	2	2009-08-22	8.25026	3	云南省昆明市盘龙区龙泉办事处锦悦四季村(小区)4栋2307室	云南省昆明市盘龙区	盘龙区	0	1	0	0	0	2
何奕帆	手足口病	2017-11-21 9:25:18	2017	11	001670603300	1	2008-11-09	9.03324	3	云南省昆明市西山区棕树营街道办事处白马红塔组团村(小区)14栋3单元601室	云南省昆明市西山区	西山区	0	0	0	0	1	5
范瑞	手足口病	2017-11-21 9:01:37	2017	11	001581921900	1	2013-09-30	4.1434	2	云南省昆明市西山区前卫街道办事处双河湾村(小区)2-1-1608	云南省昆明市西山区	西山区	0	0	0	0	1	5
彭兴福	手足口病	2017-11-21 5:24:31	2017	11	000970608700	1	2013-05-10	4.5345	2	云南省昆明市官渡区金马街道办事处金马悦城村(小区)10-1808	云南省昆明市官渡区	官渡区	0	0	0	0	1	5
吴宇菲	手足口病	2017-11-20 18:53:41	2017	11	001679652500	2	2014-07-11	3.36424	1	云南省昆明市盘龙区茨坝办事处青竹里村(小区)3号	云南省昆明市盘龙区	盘龙区	0	0	0	0	1	5
许恒瑞	手足口病	2017-11-20 18:51:26	2017	11	001674018400	1	2014-02-07	3.78586	1	云南省昆明市盘龙区东华办事处东华小区村(小区)20	云南省昆明市盘龙区	盘龙区	0	0	0	0	1	5
王瑞	手足口病	2017-11-20 18:45:10	2017	11	001661644500	1	2013-10-16	4.09796	2	云南省昆明市官渡区太和街道办事处十二棵橡树村(小区)16-5	云南省昆明市官渡区	官渡区	0	0	0	0	1	5
杨青川	手足口病	2017-11-20 18:42:38	2017	11	001613477400	1	2014-12-10	2.94806	1	云南省昆明市西山区前卫街道办事处公安小区村(小区)4-1-102	云南省昆明市西山区	西山区	0	0	0	0	1	5
邓宇迪	手足口病	2017-11-20 18:40:10	2017	11	000978619600	2	2013-03-06	4.71123	2	云南省昆明市官渡区吴井街道办事处云路中心村(小区)无号	云南省昆明市官渡区	官渡区	0	0	0	0	1	5
刘显鹤	手足口病	2017-11-20 18:37:53	2017	11	001679658800	1	2012-07-17	5.34641	2	云南省昆明市西山区碧鸡镇长坡村(小区)25	云南省昆明市西山区	西山区	0	0	0	0	1	5
陆子玄	手足口病	2017-11-20 18:34:48	2017	11	001584621800	2	2010-05-15	7.52026	3	云南省昆明市西山区福海街道办事处加州风景小区村(小区)21-8	云南省昆明市西山区	西山区	0	1	0	0	0	2
李雯熙	手足口病	2017-11-20 18:32:23	2017	11	001602380800	2	2014-08-19	3.25742	2	云南省昆明市安宁市太平镇太平新城二期村(小区)24-2-5014	云南省昆明市安宁市	安宁市	0	0	0	0	1	5
曹毅灵	手足口病	2017-11-20 18:29:01	2017	11	001643257300	1	2016-03-12	1.6941	1	云南省昆明市西山区棕树营街道办事处白马小区村(小区)6-4-702	云南省昆明市西山区	西山区	0	1	0	0	0	2
曲雅楠	手足口病	2017-11-20 18:27:06	2017	11	001679664200	2	2016-08-16	1.26425	1	云南省昆明市寻甸回族彝族自治县倘甸镇德者村村(小区)406	云南省昆明市寻甸回	寻甸回	0	1	0	0	0	2
杨梦彪	手足口病	2017-11-20 18:24:51	2017	11	001679668400	1	2014-09-06	3.20812	1	云南省昆明市西山区棕树营街道办事处棕树营小区村(小区)10-1-101	云南省昆明市西山区	西山区	0	0	0	0	1	5
黄森	手足口病	2017-11-20 14:21:19	2017	11	001627216200	1	2015-04-08	2.62176	1	云南省昆明市晋宁县上蒜乡石寨村下海埂村(小区)252	云南省昆明市晋宁县	晋宁县	0	0	0	0	1	5
刘鑫妍	手足口病	2017-11-20 13:06:37	2017	11	001679665400	2	2014-12-24	2.90909	2	云南省昆明市嵩明县嵩阳镇龙街龙保村(小区)31	云南省昆明市嵩明县	嵩明县	0	0	0	0	1	5
潘浩宇	手足口病	2017-11-20 9:56:57	2017	11	001593687800	1	2014-07-07	3.37417	2	云南省昆明市西山区前卫街道办事处华都花园村(小区)31栋3单元702室	云南省昆明市西山区	西山区	0	0	0	0	1	5
张陈舒菡	手足口病	2017-11-20 9:39:50	2017	11	001584760600	2	2014-01-21	3.83136	2	云南省昆明市西山区前卫街道办事处双河湾小区村(小区)1栋2单元609室	云南省昆明市西山区	西山区	0	0	0	0	1	5
马梓蓉	手足口病	2017-11-19 23:49:53	2017	11	001599031400	2	2014-09-02	3.21696	2	云南省昆明市西山区马街街道办事处西楚花园村(小区)4-407	云南省昆明市西山区	西山区	0	0	0	0	1	5
徐毅航	手足口病	2017-11-19 23:35:16	2017	11	001653495600	1	2016-06-18	1.42364	1	云南省昆明市西山区永昌街道办事处船房新村村(小区)五社35号	云南省昆明市西山区	西山区	0	0	0	0	1	5
夏梓萌	手足口病	2017-11-19 21:15:22	2017	11	001661147000	2	2016-10-26	1.06745	1	云南省昆明市盘龙区联盟办事处世纪俊园村(小区)D 1-303	云南省昆明市盘龙区	盘龙区	0	0	0	0	1	5
张梓琛	手足口病	2017-11-19 20:44:46	2017	11	001650211300	1	2016-09-12	1.18786	1	云南省昆明市五华区红云办事处实力郡城村(小区)21-1-901	云南省昆明市五华区	五华区	0	0	0	0	1	5
李俊达	手足口病	2017-11-19 20:23:40	2017	11	001635707700	1	2016-02-09	1.77919	1	云南省昆明市西山区碧鸡镇里仁村(小区)127	云南省昆明市西山区	西山区	0	0	0	0	1	5
李绍睿	手足口病	2017-11-19 20:20:17	2017	11	001679468700	1	2016-03-23	1.66146	1	云南省昆明市寻甸回族彝族自治县羊街镇甸心村(小区)271	云南省昆明市寻甸回	寻甸回	0	0	0	0	1	5
蒋奕康	手足口病	2017-11-19 20:16:44	2017	11	001679467800	1	2012-09-06	5.20423	2	云南省昆明市官渡区小板桥镇土桥村(小区)A2-1	云南省昆明市官渡区	官渡区	0	1	0	0	0	2
杨赵宇	手足口病	2017-11-19 20:14:08	2017	11	001634737400	1	2016-04-09	1.6149	1	云南省昆明市西山区团结镇团结村(小区)119	云南省昆明市西山区	西山区	0	1	0	0	0	2
陈逸昆	手足口病	2017-11-19 20:11:45	2017	11	001650791300	1	2016-08-11	1.2754	1	云南省昆明市官渡区官渡镇星江园村(小区)6-1-1404	云南省昆明市官渡区	官渡区	0	0	0	0	1	5
杨智浩	手足口病	2017-11-19 20:09:28	2017	11	001598844200	1	2014-07-03	3.38355	1	云南省昆明市五华区普吉办事处黄土坡北村村(小区)2组30号	云南省昆明市五华区	五华区	0	0	0	0	1	5
李佳曜	手足口病	2017-11-19 20:04:40	2017	11	000981784900	1	2012-11-09	5.02898	2	云南省昆明市西山区前卫街道办事处广福小区村(小区)3-4-402	云南省昆明市西山区	西山区	0	0	0	0	1	5
罗筱乙	手足口病	2017-11-19 20:00:29	2017	11	001636255400	2	2015-12-19	1.92152	1	云南省昆明市西山区前卫街道办事处西南海口区村(小区)G6-102	云南省昆明市西山区	西山区	0	0	0	0	1	5
罗涵	手足口病	2017-11-19 19:54:40	2017	11	000967824600	2	2012-10-30	5.05634	2	云南省昆明市西山区西苑街道办事处洪家村(小区)210	云南省昆明市西山区	西山区	0	1	0	0	0	2
黄绎澄	手足口病	2017-11-19 19:52:21	2017	11	001679542300	2	2005-10-24	12.0735	3	云南省昆明市盘龙区金辰办事处金实小区村(小区)639-1-102	云南省昆明市盘龙区	盘龙区	0	1	0	0	0	2
文卓	手足口病	2017-11-19 19:46:51	2017	11	001638927800	1	2015-09-04	2.2117	1	云南省昆明市官渡区矣六乡矣六村(小区)12	云南省昆明市官渡区	官渡区	0	0	0	0	1	5
张琪晗	手足口病	2017-11-19 19:43:25	2017	11	000969036400	2	2012-08-15	5.2644	2	云南省昆明市西山区前卫街道办事处广福城小区村(小区)16-3-601	云南省昆明市西山区	西山区	0	0	0	0	1	5
陈薏帆	手足口病	2017-11-19 19:35:59	2017	11	001585743600	1	2014-03-10	3.69833	1	云南省昆明市官渡区阿拉乡阿拉村(小区)无号	云南省昆明市官渡区	官渡区	0	0	0	0	1	5
张芸熙	手足口病	2017-11-19 19:29:54	2017	11	001599379500	2	2014-06-22	3.41359	1	云南省昆明市西山区前卫街道办事处刘家营村(小区)5	云南省昆明市西山区	西山区	0	0	0	0	1	5
阮翔博	手足口病	2017-11-19 19:26:33	2017	11	001679561100	1	2016-06-17	1.4259	1	云南省昆明市宜良县狗街镇里营村村(小区)无号	云南省昆明市宜良县	宜良县	0	0	0	0	1	5
赵哲宇	手足口病	2017-11-19 19:17:49	2017	11	001650898400	1	2015-10-15	2.0994	1	云南省昆明市官渡区关上街道办事处日新村(小区)201	云南省昆明市官渡区	官渡区	0	0	0	0	1	5
陆言熙	手足口病	2017-11-19 19:16:01	2017	11	001679565900	2	2017-01-05	0.872834	1	云南省昆明市西山区永昌街道办事处刘家营村(小区)504	云南省昆明市西山区	西山区	0	0	0	0	1	5
王馨怡	手足口病	2017-11-19 19:04:46	2017	11	001600596900	2	2013-12-08	3.95016	1	云南省昆明市五华区普吉办事处洪家营村(小区)无门牌	云南省昆明市五华区	五华区	0	0	1	0	0	3
秦梓睿	手足口病	2017-11-19 18:49:15	2017	11	001636559000	1	2015-11-03	2.04732	1	云南省昆明市官渡区关上街道办事处耀兴枫丹白露村(小区)12-1804	云南省昆明市官渡区	官渡区	0	1	0	0	0	2
龙可郁	手足口病	2017-11-19 9:51:42	2017	11	001679503000	2	2015-03-28	2.64863	1	云南省昆明市呈贡县马金铺乡化城村(小区)无号	云南省昆明市呈贡县	呈贡县	0	0	0	0	1	5
朱妍洁	手足口病	2017-11-18 19:43:43	2017	11	001045735600	2	2011-11-08	6.031	2	云南省昆明市五华区不详乡镇昆明卷烟厂宿舍养坝区村(小区)8栋1单元301	云南省昆明市五华区	五华区	0	1	0	0	0	2
李佳曜	手足口病	2017-11-18 19:13:38	2017	11	000981784900	1	2012-11-09	5.02615	2	云南省昆明市西山区前卫街道办事处广福东区村(小区)3-4-402	云南省昆明市西山区	西山区	0	0	0	0	1	5
李睿博	手足口病	2017-11-18 18:56:09	2017	11	001580049600	1	2012-10-25	5.06718	2	云南省昆明市呈贡县不详乡镇段家云村(小区)无门牌	云南省昆明市呈贡县	呈贡县	0	0	0	0	1	5
储炜隆	手足口病	2017-11-18 18:22:21	2017	11	001679502800	1	2016-12-19	0.916538	1	云南省昆明市盘龙区不详乡镇白邑乡龙潭营村村(小区)210	云南省昆明市盘龙区	盘龙区	0	0	0	0	1	5
匡维鑫	手足口病	2017-11-18 12:54:01	2017	11	001022483900	1	2012-05-03	5.54562	2	云南省昆明市官渡区六甲乡陈家营村(小区)418	云南省昆明市官渡区	官渡区	0	0	0	0	1	5
梁博森	手足口病	2017-11-18 12:47:11	2017	11	001643451200	1	2015-04-23	2.57504	1	云南省昆明市东川区不详乡镇鲁嘎村(小区)170号	云南省昆明市东川区	东川区	0	0	0	0	1	5
杨乾晋源	手足口病	2017-11-18 11:50:19	2017	11	000977783800	1	2013-03-14	4.68308	2	云南省昆明市嵩明县不详乡镇罗良村(小区)295	云南省昆明市嵩明县	嵩明县	0	0	0	0	1	5
苏柄权	手足口病	2017-11-18 11:22:57	2017	11	000966254200	1	2012-06-17	5.42224	2	云南省昆明市盘龙区不详乡镇新迎小区村(小区)7-5-301	云南省昆明市盘龙区	盘龙区	0	0	0	0	1	5
李敏蕙	手足口病	2017-11-18 10:20:19	2017	11	001664672500	2	2017-02-04	0.786943	1	云南省昆明市西山区金碧街道办事处里仁村村(小区)9号	云南省昆明市西山区	西山区	0	0	0	0	1	5
刘籽遇	手足口病	2017-11-18 4:25:18	2017	11	001679428000	1	2015-04-01	2.63432	1	云南省昆明市嵩明县不详乡镇龙宝村(小区)无号	云南省昆明市嵩明县	嵩明县	0	1	0	0	0	2
周钰博	手足口病	2017-11-18 3:27:09	2017	11	001605485000	1	2014-05-18	3.50484	2	云南省昆明市西山区福海街道办事处正和小区村(小区)13-2-402	云南省昆明市西山区	西山区	0	0	0	0	1	5
李柏杉	手足口病	2017-11-17 18:32:51	2017	11	001655410500	1	2016-07-07	1.36557	1	云南省昆明市西山区团结镇大乐居村(小区)263号	云南省昆明市西山区	西山区	0	1	0	0	0	2
杨青甜	手足口病	2017-11-17 15:47:29	2017	11	001639072900	2	2016-04-24	1.56785	1	云南省昆明市寻甸回族彝族自治县柯渡镇新沙村(小区)23号	云南省昆明市寻甸回	寻甸回	0	0	0	0	1	5
张玟峻	手足口病	2017-11-17 15:41:47	2017	11	001679399200	1	2016-12-12	0.93266	1	云南省昆明市安宁市县街镇县街村村(小区)15号	云南省昆明市安宁市	安宁市	0	0	0	0	1	5
杨君惜	手足口病	2017-11-17 15:22:48	2017	11	001606879400	2	2014-09-19	3.16397	2	云南省昆明市盘龙区不详乡镇龙潭营村村(小区)235号	云南省昆明市盘龙区	盘龙区	0	0	0	0	1	5
杨佳萱	手足口病	2017-11-17 13:17:40	2017	11	001673600600	2	2016-01-16	1.83861	1	云南省昆明市西山区不详乡镇安康路清真农贸市场村(小区)3-4	云南省昆明市西山区	西山区	0	0	0	0	1	5
宁宣迪	手足口病	2017-11-17 13:13:17	2017	11	001646994100	2	2016-08-29	1.21985	1	云南省昆明市官渡区不详乡镇艺术家园村(小区)B10幢1单元502号	云南省昆明市官渡区	官渡区	0	0	0	0	1	5
张健	手足口病	2017-11-17 12:46:12	2017	11	001599123000	1	2014-06-23	3.40461	2	云南省昆明市五华区莲华办事处莲景苑村(小区)2幢2411号	云南省昆明市五华区	五华区	0	0	0	0	1	5
王梓程	手足口病	2017-11-17 12:03:43	2017	11	001674543100	1	2017-01-17	0.833683	1	云南省昆明市西山区马街街道办事处马街中村村(小区)178号	云南省昆明市西山区	西山区	0	0	0	0	1	5
赵振棋	手足口病	2017-11-17 11:46:23	2017	11	001637042000	1	2016-02-23	1.7344	1	云南省昆明市富民县不详乡镇致尚大厦村(小区)1404	云南省昆明市富民县	富民县	0	0	0	0	1	5
陈芷乐	手足口病	2017-11-17 11:15:29	2017	11	001640801300	2	2016-06-29	1.38664	1	云南省昆明市西山区前卫街道办事处双河湾村(小区)7-2005	云南省昆明市西山区	西山区	0	0	0	0	1	5
杨沫萱	手足口病	2017-11-17 11:07:20	2017	11	001651034800	2	2016-03-12	1.68505	1	云南省昆明市盘龙区青云办事处青龙村村(小区)无号	云南省昆明市盘龙区	盘龙区	0	0	0	0	1	5
袁浩然	手足口病	2017-11-17 9:49:14	2017	11	000978598700	1	2013-02-12	4.76224	2	云南省昆明市五华区不详乡镇西城时代村(小区)7幢2206号	云南省昆明市五华区	五华区	0	0	0	0	1	5
张博	手足口病	2017-11-17 9:39:07	2017	11	001679344300	1	2017-01-12	0.847097	1	云南省昆明市官渡区小板桥镇鸣泉村村(小区)69号	云南省昆明市官渡区	官渡区	0	0	0	0	1	5
谭琳曦	手足口病	2017-11-17 8:54:05	2017	11	001618288100	1	2013-11-07	4.02839	2	云南省昆明市五华区不详乡镇洪家营村(小区)189号	云南省昆明市五华区	五华区	0	0	0	0	1	5
李孟哲	手足口病	2017-11-17 1:48:53	2017	11	001679334300	1	2014-08-24	3.23361	2	云南省昆明市盘龙区不详乡镇美术小区村(小区)3-704	云南省昆明市盘龙区	盘龙区	0	0	0	0	1	5
陈奕俊楠	手足口病	2017-11-17 1:45:23	2017	11	001679334500	1	2016-01-19	1.82908	1	云南省昆明市嵩明县不详乡镇月家村村(小区)绿叶商贸有限公司	云南省昆明市嵩明县	嵩明县	0	0	0	0	1	5
卢麒妃	手足口病	2017-11-17 1:13:23	2017	11	001665228900	2	2016-06-23	1.40192	1	云南省昆明市西山区前卫街道办事处筑友双河湾村(小区)A7-2-1-1307	云南省昆明市西山区	西山区	0	0	0	0	1	5
黄昱婧	手足口病	2017-11-17 1:03:48	2017	11	001662982900	2	2014-08-30	3.2171	1	云南省昆明市官渡区不详乡镇春城路村(小区)68号	云南省昆明市官渡区	官渡区	0	0	0	0	1	5
施安琦	手足口病	2017-11-16 23:51:22	2017	11	001657530400	1	2016-08-11	1.26761	1	云南省昆明市呈贡县不详乡镇双龙路村(小区)68号	云南省昆明市呈贡县	呈贡县	0	0	0	0	1	5
沈恬伊	手足口病	2017-11-16 19:16:44	2017	11	001610840500	2	2015-02-02	2.78933	2	云南省昆明市西山区福海街道办事处滇池卫城村(小区)铂睿11栋4-101	云南省昆明市西山区	西山区	0	0	0	0	1	5
王佳蕙	手足口病	2017-11-16 16:41:41	2017	11	001615369700	2	2014-07-11	3.35303	2	云南省昆明市呈贡县不详乡镇蓝光天骄城1期村(小区)10栋2806室	云南省昆明市呈贡县	呈贡县	0	0	0	0	1	5
毕林蕊	手足口病	2017-11-16 16:26:18	2017	11	001679176100	2	2016-07-09	1.35711	1	云南省昆明市官渡区不详乡镇宏德村村(小区)301号	云南省昆明市官渡区	官渡区	0	0	0	0	1	5
李志	手足口病	2017-11-16 15:57:35	2017	11	001679298800	1	2013-11-02	4.04015	2	云南省昆明市西山区团结镇团结村(小区)246号	云南省昆明市西山区	西山区	0	0	0	0	1	5
李熙雯	手足口病	2017-11-16 15:18:57	2017	11	001641171500	2	2016-06-13	1.42817	1	云南省昆明市西山区马街街道办事处电机厂村(小区)349号	云南省昆明市西山区	西山区	0	1	0	0	0	2
徐志奕	手足口病	2017-11-16 14:33:23	2017	11	001658691000	1	2016-11-12	1.01193	1	云南省昆明市官渡区六甲乡曹家桥村(小区)17号	云南省昆明市官渡区	官渡区	0	1	0	0	0	2
李淳然	手足口病	2017-11-16 13:36:28	2017	11	001679288000	1	2013-03-01	4.71339	2	云南省昆明市西山区不详乡镇明波村(小区)128	云南省昆明市西山区	西山区	0	0	0	0	1	5
杨洢	手足口病	2017-11-16 12:18:13	2017	11	001679286100	2	2016-02-06	1.77827	1	云南省昆明市官渡区不详乡镇盛惠园村(小区)26栋803室	云南省昆明市官渡区	官渡区	0	1	0	0	0	2
李宜泽	手足口病	2017-11-16 12:07:38	2017	11	001614826500	1	2014-03-10	3.68927	2	云南省昆明市五华区不详乡镇机电小区村(小区)3栋1单元501室	云南省昆明市五华区	五华区	0	1	0	0	0	2
刘文颢宸	手足口病	2017-11-16 11:40:21	2017	11	001641546600	1	2014-07-30	3.30044	2	云南省昆明市安宁市不详乡镇宝兴花园村(小区)15栋1单元701室	云南省昆明市安宁市	安宁市	0	0	0	0	1	5
严思鈺	手足口病	2017-11-16 10:44:20	2017	11	001011390600	2	2011-09-25	6.14496	2	云南省昆明市官渡区六甲乡严家村村(小区)35号	云南省昆明市官渡区	官渡区	0	0	0	0	1	5
李豪好	手足口病	2017-11-16 10:37:33	2017	11	001602307800	2	2011-11-26	5.9752	2	云南省昆明市官渡区不详乡镇时代风华一期村(小区)18-2-101	云南省昆明市官渡区	官渡区	0	1	0	0	0	2
陈韦旭	手足口病	2017-11-16 10:30:26	2017	11	001679277100	1	2010-02-05	7.77943	3	云南省昆明市富民县东村乡乐在村村(小区)176号	云南省昆明市富民县	富民县	1	0	0	0	0	1
吴昊霖	手足口病	2017-11-16 10:18:02	2017	11	000973560300	1	2012-06-17	5.41664	2	云南省昆明市西山区不详乡镇红星檀宫村(小区)4-2-1201	云南省昆明市西山区	西山区	0	0	0	0	1	5
刘慕垚	手足口病	2017-11-16 10:00:42	2017	11	000977090300	1	2013-02-21	4.73489	2	云南省昆明市五华区不详乡镇贵研自然界小区村(小区)11-4-502	云南省昆明市五华区	五华区	0	0	0	0	1	5
李雨珂	手足口病	2017-11-16 9:55:52	2017	11	001593622600	2	2014-05-20	3.49463	2	云南省昆明市安宁市不详乡镇山水融城村(小区)B8-1-101	云南省昆明市安宁市	安宁市	0	0	0	0	1	5
吴梓桐	手足口病	2017-11-16 9:02:57	2017	11	001674475000	2	2017-04-30	0.548602	1	云南省昆明市晋宁县上蒜乡石宅村(小区)252	云南省昆明市晋宁县	晋宁县	0	0	0	0	1	5
梁诗淼	手足口病	2017-11-16 3:18:25	2017	11	001654021100	2	2016-04-28	1.55274	1	云南省昆明市官渡区不详乡镇金马悦城村(小区)1-1-3801	云南省昆明市官渡区	官渡区	0	0	0	0	1	5
郑启航	手足口病	2017-11-16 0:10:56	2017	11	001649025800	1	2016-10-15	1.08695	1	云南省昆明市官渡区官渡镇官渡古镇村(小区)415号	云南省昆明市官渡区	官渡区	0	0	0	0	1	5
张钧	手足口病	2017-11-15 19:56:36	2017	11	001666382300	1	2016-12-07	0.941358	1	云南省昆明市嵩明县嵩阳镇罗锦村村(小区)237	云南省昆明市嵩明县	嵩明县	0	0	0	0	1	5
李沐颖	手足口病	2017-11-15 17:13:37	2017	11	000983189800	2	2012-10-25	5.05878	2	云南省昆明市五华区不详乡镇金泰国际村(小区)5-3203	云南省昆明市五华区	五华区	0	0	0	0	1	5
查懿轩	手足口病	2017-11-15 16:46:49	2017	11	001601627600	1	2014-08-23	3.23258	2	云南省昆明市西山区西苑街道办事处春苑小区村(小区)10-404	云南省昆明市西山区	西山区	0	0	0	0	1	5
吴子瑜	手足口病	2017-11-15 16:19:45	2017	11	001679164200	2	2016-05-28	1.46935	1	云南省昆明市五华区不详乡镇职工宿舍村(小区)9-2-23	云南省昆明市五华区	五华区	0	0	0	0	1	5
李宇宸	手足口病	2017-11-15 15:54:18	2017	11	001679225300	1	2016-03-31	1.6281	1	云南省昆明市宜良县匡远镇金梅乐善村村(小区)54号	云南省昆明市宜良县	宜良县	0	0	0	0	1	5
李有财	手足口病	2017-11-15 15:32:36	2017	11	001630619100	1	2015-10-14	2.09075	1	云南省昆明市西山区前卫街道办事处双河湾A6村(小区)8-1604	云南省昆明市西山区	西山区	0	0	0	0	1	5
杨乐心	手足口病	2017-11-15 15:26:55	2017	11	000968676800	1	2013-08-19	4.24269	2	云南省昆明市西山区福海街道办事处滇池印象村(小区)60-1-201	云南省昆明市西山区	西山区	0	0	0	0	1	5
苏帅	手足口病	2017-11-15 15:13:02	2017	11	001056081400	1	2011-12-26	5.89085	2	云南省昆明市西山区不详乡镇昆州路怡芳园村(小区)6-1-402	云南省昆明市西山区	西山区	0	0	0	0	1	5
唐萤	手足口病	2017-11-15 14:39:12	2017	11	001666250400	2	2013-03-06	4.69709	2	云南省昆明市官渡区小板桥镇东南新村村(小区)150	云南省昆明市官渡区	官渡区	0	0	0	0	1	5
许煜格	手足口病	2017-11-15 14:35:23	2017	11	001591078900	1	2013-12-19	3.90858	2	云南省昆明市西山区不详乡镇茶溪谷村(小区)3-1-501	云南省昆明市西山区	西山区	0	0	0	0	1	5
杨梓懿	手足口病	2017-11-15 14:22:02	2017	11	001613406300	1	2013-01-11	4.8449	2	云南省昆明市嵩明县小街镇阿古龙村(小区)859	云南省昆明市嵩明县	嵩明县	0	0	0	0	1	5
殷艺菡	手足口病	2017-11-15 13:44:05	2017	11	000992770100	2	2010-03-10	7.68671	3	云南省昆明市五华区不详乡镇篆塘路村(小区)21号	云南省昆明市五华区	五华区	0	0	0	0	1	5
尹瀚锐	手足口病	2017-11-15 13:30:17	2017	11	000980446800	1	2013-01-11	4.8448	2	云南省昆明市西山区马街街道办事处马街上村村(小区)208号	云南省昆明市西山区	西山区	0	0	0	0	1	5
邱雨鑫	手足口病	2017-11-15 13:00:39	2017	11	001653464600	2	2016-06-17	1.41422	1	云南省昆明市官渡区不详乡镇尚义村村(小区)42号	云南省昆明市官渡区	官渡区	0	0	0	0	1	5
陈俊熙	手足口病	2017-11-15 12:29:45	2017	11	001604650800	1	2014-09-22	3.14995	2	云南省昆明市西山区前卫街道办事处双河湾及第苑村(小区)4-1-202	云南省昆明市西山区	西山区	0	0	0	0	1	5
桂腾子航	手足口病	2017-11-15 12:25:12	2017	11	001679197900	1	2015-06-29	2.38335	1	云南省昆明市安宁市县街镇县街村(小区)35	云南省昆明市安宁市	安宁市	0	0	0	0	1	5
李玥函	手足口病	2017-11-15 11:58:01	2017	11	001626207300	2	2015-10-07	2.10951	1	云南省昆明市官渡区矣六乡子君村村(小区)居安园14-1-305	云南省昆明市官渡区	官渡区	1	0	0	0	0	1
徐志鹏	手足口病	2017-11-15 11:57:41	2017	11	001679193000	1	2014-06-29	3.38261	1	云南省昆明市官渡区不详乡镇永丰园村(小区)无号	云南省昆明市官渡区	官渡区	0	0	0	0	1	5
李保华	手足口病	2017-11-15 10:38:14	2017	11	001585423200	1	2012-11-25	4.97315	2	云南省昆明市西山区团结镇多依村村(小区)15号	云南省昆明市西山区	西山区	0	0	0	0	1	5
马之恒	手足口病	2017-11-15 9:52:38	2017	11	001600025500	1	2014-08-14	3.25643	2	云南省昆明市西山区不详乡镇渔户村(小区)92	云南省昆明市西山区	西山区	0	0	0	0	1	5
唐佩涵	手足口病	2017-11-15 9:45:21	2017	11	001592068900	2	2014-03-09	3.689	2	云南省昆明市五华区不详乡镇洪家营村(小区)58	云南省昆明市五华区	五华区	1	0	0	0	0	1
曾施鹏毅	手足口病	2017-11-15 9:31:23	2017	11	000965630900	1	2009-02-06	8.77316	3	云南省昆明市西山区福海街道办事处杨家地新村村(小区)15	云南省昆明市西山区	西山区	0	1	0	0	0	2
马念穆	手足口病	2017-11-15 9:21:34	2017	11	001679177400	2	2014-07-06	3.36315	2	云南省昆明市东川区不详乡镇九环大道村(小区)10栋2单元101室	云南省昆明市东川区	东川区	0	0	0	0	1	5
罗浩然	手足口病	2017-11-15 9:15:30	2017	11	001587823900	1	2013-07-09	4.35424	2	云南省昆明市五华区不详乡镇学府路村(小区)146	云南省昆明市五华区	五华区	0	1	0	0	0	2
吴治豪	手足口病	2017-11-15 9:08:05	2017	11	001668121000	1	2016-05-16	1.50138	1	云南省昆明市官渡区不详乡镇新螺蛳湾万富城村(小区)25-1401	云南省昆明市官渡区	官渡区	0	0	0	0	1	5
高子涵	手足口病	2017-11-15 9:03:48	2017	11	001679177500	2	2016-06-13	1.42472	1	云南省昆明市呈贡县不详乡镇蓝光天骄城村(小区)1期1-3-508	云南省昆明市呈贡县	呈贡县	0	0	0	0	1	5
李通睿	手足口病	2017-11-15 8:47:35	2017	11	001605410900	1	2014-09-22	3.14953	2	云南省昆明市禄劝彝族苗族自治县禄劝彝族苗族自治县金叶村(小区)无号	云南省昆明市禄劝彝	禄劝彝	0	1	0	0	0	2
白俊腾	手足口病	2017-11-14 20:53:12	2017	11	001591810300	1	2014-03-11	3.68205	2	云南省昆明市安宁市太平镇大西部建材城村(小区)B-20-1-1	云南省昆明市安宁市	安宁市	0	0	0	0	1	5
李通睿	手足口病	2017-11-14 18:56:48	2017	11	001605410900	1	2014-09-22	3.14795	2	云南省昆明市禄劝彝族苗族自治县不详乡镇金叶村(小区)无号	云南省昆明市禄劝彝	禄劝彝	0	1	0	0	0	2
马亚	手足口病	2017-11-14 18:29:23	2017	11	001679061500	2	2014-11-08	3.01922	2	云南省昆明市嵩明县嵩阳镇嵩4公路村(小区)无号	云南省昆明市嵩明县	嵩明县	0	0	0	0	1	5
王向睿	手足口病	2017-11-14 16:55:07	2017	11	001620634600	1	2013-12-04	3.94717	2	云南省昆明市安宁市太平镇山水融城村(小区)6-603室	云南省昆明市安宁市	安宁市	0	0	0	0	1	5
廖煜宸	手足口病	2017-11-14 16:22:40	2017	11	001678952100	1	2012-02-17	5.74314	2	云南省昆明市盘龙区不详乡镇天河大厦村(小区)501	云南省昆明市盘龙区	盘龙区	0	0	0	0	1	5
李锦霖	手足口病	2017-11-14 16:07:34	2017	11	001679075400	1	2016-01-16	1.83072	1	云南省昆明市西山区前卫街道办事处泽惠园小区村(小区)3-805	云南省昆明市西山区	西山区	0	0	0	0	1	5
王泓仁	手足口病	2017-11-14 15:44:55	2017	11	001602302900	1	2014-05-16	3.50077	2	云南省昆明市西山区前卫街道办事处蓝光COCO蜜城村(小区)3-2-1105	云南省昆明市西山区	西山区	0	0	0	0	1	5
周华峰	手足口病	2017-11-14 15:05:55	2017	11	001599099900	1	2013-03-26	4.63964	2	云南省昆明市西山区福海街道办事处阳光海岸村(小区)8	云南省昆明市西山区	西山区	0	0	0	0	1	5
唐胤珈	手足口病	2017-11-14 14:43:00	2017	11	001657868700	1	2016-12-05	0.9435	1	云南省昆明市富民县不详乡镇黎阳小区村(小区)18	云南省昆明市富民县	富民县	0	0	0	0	1	5
赵乐臻乐	手足口病	2017-11-14 13:09:59	2017	11	001679127000	2	2016-04-06	1.60862	1	云南省昆明市官渡区官渡镇世纪城傲春苑村(小区)2-2-3D	云南省昆明市官渡区	官渡区	0	0	0	0	1	5
杨谨泽	手足口病	2017-11-14 12:51:09	2017	11	001599878500	1	2014-06-22	3.39914	2	云南省昆明市五华区不详乡镇桂鑫园村(小区)1栋2单元303室	云南省昆明市五华区	五华区	0	0	0	0	1	5
尚位阳	手足口病	2017-11-14 12:44:56	2017	11	001587408700	1	2013-08-18	4.24239	2	云南省昆明市五华区不详乡镇黄土坡北村村(小区)225	云南省昆明市五华区	五华区	0	0	0	0	1	5
莫伊颜	手足口病	2017-11-14 11:46:42	2017	11	001585785900	2	2013-08-01	4.28882	2	云南省昆明市官渡区金马街道办事处凉亭货场家属区村(小区)9-1-201	云南省昆明市官渡区	官渡区	0	0	0	0	1	5
谭诗琪	手足口病	2017-11-14 11:43:53	2017	11	001679109700	2	2014-07-28	3.30045	2	云南省昆明市五华区不详乡镇洪家营村(小区)130	云南省昆明市五华区	五华区	0	0	0	0	1	5
赵明轩	手足口病	2017-11-14 11:20:09	2017	11	001672916000	1	2012-09-12	5.17309	2	云南省昆明市官渡区矣六乡矣六村村(小区)735号	云南省昆明市官渡区	官渡区	0	0	0	0	1	5
杨佳霖	手足口病	2017-11-14 10:30:15	2017	11	001679106900	2	2016-11-12	1.00599	1	云南省昆明市呈贡县不详乡镇蓝光天骄城村(小区)1-1-1108	云南省昆明市呈贡县	呈贡县	0	0	0	0	1	5
李虓宇	手足口病	2017-11-14 10:26:34	2017	11	001054932500	1	2010-03-15	7.66991	3	云南省昆明市西山区不详乡镇民兴路村(小区)无号	云南省昆明市西山区	西山区	0	0	0	0	1	5
张诗敏	手足口病	2017-11-14 10:17:37	2017	11	001667722600	2	2016-07-14	1.33725	1	云南省昆明市官渡区不详乡镇花样年华小区村(小区)705号	云南省昆明市官渡区	官渡区	0	0	0	0	1	5
王韦杰	手足口病	2017-11-14 10:11:09	2017	11	001597164100	1	2013-12-11	3.92724	2	云南省昆明市五华区莲华办事处教场北路村(小区)192	云南省昆明市五华区	五华区	1	0	0	0	0	1
李文莎	手足口病	2017-11-14 9:47:03	2017	11	001044329700	2	2012-01-16	5.83	2	云南省昆明市五华区沙朗乡沙朗大村村(小区)无号	云南省昆明市五华区	五华区	0	0	0	0	1	5
田维志	手足口病	2017-11-14 9:41:03	2017	11	001603317400	1	2014-03-25	3.64245	2	云南省昆明市西山区福海街道办事处船房新村5社村(小区)96号	云南省昆明市西山区	西山区	0	0	0	0	1	5
刘茗钰彤	手足口病	2017-11-14 9:11:22	2017	11	001648681900	2	2016-02-03	1.78065	1	云南省昆明市呈贡县不详乡镇蓝光天骄城村(小区)9-604	云南省昆明市呈贡县	呈贡县	0	0	0	0	1	5
赵雨辰	手足口病	2017-11-14 1:45:09	2017	11	001639961700	2	2014-12-05	2.94339	2	云南省昆明市盘龙区不详乡镇七彩俊园村(小区)10-1007	云南省昆明市盘龙区	盘龙区	0	0	0	0	1	5
杨茜婷	手足口病	2017-11-13 20:58:15	2017	11	001613238500	2	2015-03-24	2.64442	1	云南省昆明市官渡区不详乡镇螺峰村(小区)无号	云南省昆明市官渡区	官渡区	0	1	0	0	0	2
邹琦	手足口病	2017-11-13 16:58:55	2017	11	001009498000	2	2009-12-25	7.88695	3	云南省昆明市西山区西苑街道办事处秋苑小区村(小区)4栋1单元602室	云南省昆明市西山区	西山区	0	0	0	0	1	5
钱睿峰	手足口病	2017-11-13 16:49:04	2017	11	001606233500	1	2014-11-23	2.97522	2	云南省昆明市五华区黑林铺办事处美丽新世界村(小区)38栋1单元102室	云南省昆明市五华区	五华区	0	0	0	0	1	5
苏志恒	手足口病	2017-11-13 16:46:16	2017	11	001632472900	1	2015-04-21	2.56728	1	云南省昆明市西山区前卫街道办事处中天融域村(小区)5-507	云南省昆明市西山区	西山区	0	0	0	0	1	5
俞子桓	手足口病	2017-11-13 16:25:19	2017	11	001648082300	1	2016-08-18	1.23938	1	云南省昆明市盘龙区不详乡镇穿金路中产风尚中心村(小区)5-1-402	云南省昆明市盘龙区	盘龙区	0	0	0	0	1	5
杨盛茹	手足口病	2017-11-13 16:25:13	2017	11	001679053400	2	2012-11-29	4.95738	2	云南省昆明市五华区不详乡镇华锦园村(小区)2栋605室	云南省昆明市五华区	五华区	0	1	0	0	0	2
贺子宸	手足口病	2017-11-13 16:16:47	2017	11	001608487400	2	2014-12-04	2.94505	2	云南省昆明市西山区不详乡镇法苑小区村(小区)23-3-401	云南省昆明市西山区	西山区	0	0	0	0	1	5
邹奕卓	手足口病	2017-11-13 16:12:21	2017	11	001645080300	1	2016-07-25	1.30507	1	云南省昆明市呈贡县不详乡镇蓝光天骄城村(小区)2-1-2003	云南省昆明市呈贡县	呈贡县	0	0	0	0	1	5
杨骐语	手足口病	2017-11-13 16:02:09	2017	11	001585858500	2	2014-01-17	3.82387	2	云南省昆明市西山区不详乡镇滇池卫城蓝溪村(小区)7-1	云南省昆明市西山区	西山区	0	0	0	0	1	5
廖鸿宇	手足口病	2017-11-13 15:40:38	2017	11	001658034100	1	2016-12-15	0.913493	1	云南省昆明市西山区不详乡镇渔户村村(小区)95号	云南省昆明市西山区	西山区	0	0	0	0	1	5
尹忠燕	手足口病	2017-11-13 14:40:59	2017	11	001641896000	2	2010-08-22	7.2296	3	云南省昆明市富民县东村乡坝口村村(小区)16号	云南省昆明市富民县	富民县	0	0	0	0	1	5
孙振豪	手足口病	2017-11-13 14:28:57	2017	11	001657607600	1	2015-09-10	2.17824	1	云南省昆明市宜良县匡远镇麦冲村(小区)94	云南省昆明市宜良县	宜良县	1	0	0	0	0	1
丛圣哲	手足口病	2017-11-13 14:13:45	2017	11	001585009800	1	2014-02-11	3.75522	2	云南省昆明市宜良县不详乡镇苏云小区村(小区)15-1-502	云南省昆明市宜良县	宜良县	0	0	0	0	1	5
李雨欣	手足口病	2017-11-13 14:04:33	2017	11	000965691200	2	2013-09-01	4.20147	2	云南省昆明市五华区不详乡镇洪家营村(小区)188号	云南省昆明市五华区	五华区	0	0	0	0	1	5
冯何轩	手足口病	2017-11-13 12:48:03	2017	11	001669822600	1	2016-05-28	1.46347	1	云南省昆明市寻甸回族彝族自治县仁德镇大可依村(小区)75号	云南省昆明市寻甸回	寻甸回	1	0	0	0	0	1
谈燨泽	手足口病	2017-11-13 12:09:33	2017	11	001679022900	1	2014-08-27	3.21562	2	云南省昆明市盘龙区不详乡镇云南映象村(小区)70-1701	云南省昆明市盘龙区	盘龙区	0	0	0	0	1	5
凤亭涵	手足口病	2017-11-13 11:23:16	2017	11	001662701100	1	2016-09-19	1.1512	1	云南省昆明市官渡区关上街道办事处巫家坝和甸营村村(小区)48号	云南省昆明市官渡区	官渡区	0	0	0	0	1	5
刘易	手足口病	2017-11-13 10:55:48	2017	11	000967439400	1	2013-09-17	4.1573	2	云南省昆明市五华区莲华办事处莲花村(小区)4-1-501	云南省昆明市五华区	五华区	0	0	0	0	1	5
彭圣雅	手足口病	2017-11-13 10:27:37	2017	11	001600633300	2	2014-09-29	3.12508	1	云南省昆明市官渡区不详乡镇西邑村裕泰食品厂宿舍村(小区)无号	云南省昆明市官渡区	官渡区	0	0	0	0	1	5
周鸿涛	手足口病	2017-11-13 10:05:08	2017	11	001641107000	1	2016-02-07	1.76706	1	云南省昆明市官渡区不详乡镇宝丰村(小区)171	云南省昆明市官渡区	官渡区	0	0	0	0	1	5
鲍冠宇	手足口病	2017-11-13 10:01:34	2017	11	001667133300	1	2017-01-25	0.800596	1	云南省昆明市西山区不详乡镇凤凰御景村(小区)4-2707	云南省昆明市西山区	西山区	0	0	0	0	1	5
徐浩铭	手足口病	2017-11-13 9:50:09	2017	11	001579634600	1	2013-05-13	4.50489	1	云南省昆明市官渡区不详乡镇水果市场村(小区)无号	云南省昆明市官渡区	官渡区	0	0	0	0	1	5
钱鑫蕊	手足口病	2017-11-13 9:38:20	2017	11	001621811100	2	2014-01-25	3.80124	2	云南省昆明市安宁市太平镇太平村(小区)2-302	云南省昆明市安宁市	安宁市	0	0	0	0	1	5
张戟	手足口病	2017-11-13 9:36:26	2017	11	001591962900	1	2014-05-10	3.51376	2	云南省昆明市西山区不详乡镇世纪半岛苹果谷村(小区)7-401	云南省昆明市西山区	西山区	0	0	0	0	1	5
景峻熙	手足口病	2017-11-13 9:31:35	2017	11	001663420100	1	2013-08-01	4.28582	2	云南省昆明市盘龙区不详乡镇新迎小区村(小区)3组团8-1-601	云南省昆明市盘龙区	盘龙区	0	0	0	0	1	5
肖智元	手足口病	2017-11-13 9:19:24	2017	11	001635597600	1	2016-04-14	1.58354	1	云南省昆明市西山区福海街道办事处盛高大城村(小区)20-1-1205	云南省昆明市西山区	西山区	1	0	0	0	0	1
叶明军	手足口病	2017-11-13 9:14:58	2017	11	001632875000	1	2014-05-21	3.4836	2	云南省昆明市西山区福海街道办事处云南民族村村(小区)培训中心	云南省昆明市西山区	西山区	0	0	0	0	1	5
丁鹤一	手足口病	2017-11-12 20:04:11	2017	11	001580901500	1	2012-11-21	4.97696	2	云南省昆明市富民县不详乡镇旧县村(小区)321号	云南省昆明市富民县	富民县	0	0	0	0	1	5
杨哲	手足口病	2017-11-12 17:00:45	2017	11	001675799500	1	2016-01-05	1.85547	1	云南省昆明市嵩明县杨林镇老羊村(小区)71	云南省昆明市嵩明县	嵩明县	0	1	0	0	0	2
李沁怡	手足口病	2017-11-12 16:34:58	2017	11	001678966200	2	2014-08-02	3.28184	2	云南省昆明市西山区不详乡镇金盾花园村(小区)31栋3单元502室	云南省昆明市西山区	西山区	1	0	0	0	0	1
赵恩哲	手足口病	2017-11-12 16:20:00	2017	11	001632053100	1	2015-09-28	2.12644	1	云南省昆明市五华区不详乡镇王家桥村(小区)10	云南省昆明市五华区	五华区	1	0	0	0	0	1
刘奕彤	手足口病	2017-11-12 15:53:14	2017	11	000968174800	2	2012-10-28	5.0422	2	云南省昆明市呈贡县不详乡镇雨花毓秀小区汇贤园村(小区)C栋602室	云南省昆明市呈贡县	呈贡县	0	0	0	0	1	5
李姝颖	手足口病	2017-11-12 15:44:42	2017	11	001607865100	2	2014-10-27	3.04629	2	云南省昆明市官渡区矣六乡宏仁新村村(小区)无号	云南省昆明市官渡区	官渡区	0	0	0	0	1	5
贾皓博	手足口病	2017-11-12 15:33:52	2017	11	001644842000	1	2016-07-28	1.29404	1	云南省昆明市西山区前卫街道办事处光辉城市村(小区)5栋705室	云南省昆明市西山区	西山区	0	0	0	0	1	5
万晓东	手足口病	2017-11-12 15:24:36	2017	11	001678960900	1	2013-12-08	3.93057	2	云南省昆明市西山区团结镇棋台村(小区)226	云南省昆明市西山区	西山区	0	0	0	0	1	5
孔垂桐	手足口病	2017-11-12 15:17:51	2017	11	001628740600	1	2014-10-31	3.03528	2	云南省昆明市官渡区大板桥镇响水村村(小区)53	云南省昆明市官渡区	官渡区	0	0	0	0	1	5
李松意	手足口病	2017-11-12 15:02:50	2017	11	001642810700	2	2014-06-23	3.39118	2	云南省昆明市呈贡县不详乡镇书香大地村(小区)E-02栋2单元601室	云南省昆明市呈贡县	呈贡县	0	0	0	0	1	5
贺馨怡	手足口病	2017-11-12 14:51:41	2017	11	000981067600	2	2013-01-09	4.84222	2	云南省昆明市官渡区官渡镇海伦国际5号地村(小区)6座3204号	云南省昆明市官渡区	官渡区	0	1	0	0	0	2
陈薇竹	手足口病	2017-11-12 14:39:35	2017	11	001663844700	2	2016-12-18	0.902425	1	云南省昆明市盘龙区不详乡镇新迎路村(小区)8	云南省昆明市盘龙区	盘龙区	0	1	0	0	0	2
舒维嘉	手足口病	2017-11-12 13:59:25	2017	11	000980185100	1	2012-12-12	4.91878	2	云南省昆明市官渡区小板桥镇新村村(小区)27	云南省昆明市官渡区	官渡区	0	0	0	0	1	5
刘艾	手足口病	2017-11-12 13:49:36	2017	11	001664434800	1	2015-10-26	2.04949	1	云南省昆明市官渡区不详乡镇土堆村(小区)92	云南省昆明市官渡区	官渡区	0	0	0	0	1	5
赵梓茵	手足口病	2017-11-12 12:31:26	2017	11	001678943000	2	2014-06-11	3.42374	2	云南省昆明市安宁市不详乡镇双福村(小区)13	云南省昆明市安宁市	安宁市	0	0	0	0	1	5
余康铖	手足口病	2017-11-12 11:40:09	2017	11	001678918600	1	2015-03-30	2.62419	1	云南省昆明市东川区铜都镇兴玉路瑞源小区村(小区)13栋4单元601室	云南省昆明市东川区	东川区	0	0	0	0	1	5
刘诗源	手足口病	2017-11-12 9:44:55	2017	11	001591440000	1	2014-05-20	3.48366	2	云南省昆明市西山区前卫街道办事处张家村(小区)16	云南省昆明市西山区	西山区	0	0	0	0	1	5
赵舸然	手足口病	2017-11-12 1:14:33	2017	11	001609980600	1	2014-11-04	3.02273	2	云南省昆明市呈贡县不详乡镇天润康园村(小区)泽惠苑B1501	云南省昆明市呈贡县	呈贡县	0	0	0	0	1	5
马浩宇	手足口病	2017-11-11 16:34:07	2017	11	001619473000	1	2013-12-26	3.87869	2	云南省昆明市寻甸回族彝族自治县仁德镇公务员小区村(小区)15栋1单元401室	云南省昆明市寻甸回	寻甸回	0	0	0	0	1	5
童颖	手足口病	2017-11-11 16:12:56	2017	11	001678895200	2	2016-02-16	1.73765	1	云南省昆明市官渡区小板桥镇鸣泉村(小区)668	云南省昆明市官渡区	官渡区	0	0	0	0	1	5
管皓轩	手足口病	2017-11-11 15:35:27	2017	11	001623496000	1	2015-09-13	2.16468	1	云南省昆明市五华区不详乡镇王家桥林家院道生路村(小区)64	云南省昆明市五华区	五华区	1	0	0	0	0	1
董胤珃	手足口病	2017-11-11 14:51:04	2017	11	001649125100	1	2016-10-06	1.09957	1	云南省昆明市寻甸回族彝族自治县仁德镇玉麟瑞福小区村(小区)6栋301室	云南省昆明市寻甸回	寻甸回	0	0	0	0	1	5
金长帅	手足口病	2017-11-11 11:55:17	2017	11	001628787200	1	2015-07-18	2.32032	1	云南省昆明市官渡区不详乡镇凉亭村(小区)2-15号	云南省昆明市官渡区	官渡区	0	0	0	0	1	5
李俊函	手足口病	2017-11-11 11:11:39	2017	11	001605543600	2	2014-08-26	3.21278	2	云南省昆明市官渡区不详乡镇俊福花城村(小区)1栋1单元1602室	云南省昆明市官渡区	官渡区	0	0	0	0	1	5
张睿	手足口病	2017-11-11 9:29:19	2017	11	001674206200	1	2016-10-16	1.07158	1	云南省昆明市官渡区不详乡镇土桥村(小区)149	云南省昆明市官渡区	官渡区	0	0	0	0	1	5
沈思含	手足口病	2017-11-11 1:26:03	2017	11	001678839100	2	2010-11-27	6.95704	3	云南省昆明市西山区不详乡镇懿庆园小区村(小区)7栋1单元404	云南省昆明市西山区	西山区	0	1	0	0	0	2
赖子煜	手足口病	2017-11-10 19:15:11	2017	11	001678753900	1	2016-10-19	1.06174	1	云南省昆明市呈贡县不详乡镇惠兰园村(小区)e11-404	云南省昆明市呈贡县	呈贡县	0	0	0	0	1	5
孙志颖之女	手足口病	2017-11-10 16:29:27	2017	11	001622522900	2	2015-08-15	2.24144	1	云南省昆明市盘龙区不详乡镇白沙润园村(小区)33-1	云南省昆明市盘龙区	盘龙区	0	1	0	0	0	2
王梓晨	手足口病	2017-11-10 13:37:07	2017	11	001625835200	1	2015-06-16	2.40539	2	云南省昆明市官渡区不详乡镇关锁村村(小区)69号	云南省昆明市官渡区	官渡区	0	0	0	0	1	5
吴呈昊	手足口病	2017-11-10 13:34:25	2017	11	001641558000	1	2016-01-19	1.81127	1	云南省昆明市呈贡县马金铺乡林塘村(小区)902号	云南省昆明市呈贡县	呈贡县	0	0	0	0	1	5
罗文骏	手足口病	2017-11-10 10:37:49	2017	11	001678782000	1	2014-06-20	3.39341	2	云南省昆明市宜良县不详乡镇寿山路村(小区)75	云南省昆明市宜良县	宜良县	0	0	0	0	1	5
陈星宇	手足口病	2017-11-10 10:15:26	2017	11	001661218000	1	2016-03-11	1.66852	1	云南省昆明市宜良县不详乡镇巴巴村村(小区)7-9-301号	云南省昆明市宜良县	宜良县	0	0	0	0	1	5
唐钰捷	手足口病	2017-11-10 9:35:49	2017	11	001678771900	2	2010-11-25	6.96071	3	云南省昆明市五华区不详乡镇虹山西路村(小区)18号	云南省昆明市五华区	五华区	0	0	0	0	1	5
徐易	手足口病	2017-11-10 9:25:07	2017	11	001639778400	1	2015-11-04	2.01887	1	云南省昆明市西山区福海街道办事处西坝河村(小区)3-202	云南省昆明市西山区	西山区	0	1	0	0	0	2
代瀚博森	手足口病	2017-11-10 0:33:12	2017	11	001651485300	1	2016-08-17	1.2321	1	云南省昆明市东川区铜都镇起嘎村1组村(小区)64号	云南省昆明市东川区	东川区	0	0	0	0	1	5
张翊	手足口病	2017-11-09 23:43:24	2017	11	001606741800	1	2014-12-14	2.90757	1	云南省昆明市盘龙区不详乡镇金星园丁小区村(小区)3-3-601	云南省昆明市盘龙区	盘龙区	0	0	0	0	1	5
李易哲	手足口病	2017-11-09 16:45:04	2017	11	001609655900	1	2014-11-16	2.98343	2	云南省昆明市官渡区不详乡镇万科公园里村(小区)2期-5-106	云南省昆明市官渡区	官渡区	0	0	0	0	1	5
王永宇	手足口病	2017-11-09 16:17:47	2017	11	001650184100	1	2016-11-03	1.0176	1	云南省昆明市官渡区不详乡镇和甸营村(小区)423	云南省昆明市官渡区	官渡区	0	0	0	0	1	5
王再凤	手足口病	2017-11-09 15:47:15	2017	11	001627166500	2	2013-05-18	4.48092	2	云南省昆明市官渡区六甲乡曹家桥村(小区)54号	云南省昆明市官渡区	官渡区	0	1	0	0	0	2
佘承峰	手足口病	2017-11-09 15:38:17	2017	11	001591768200	1	2010-02-25	7.7061	3	云南省昆明市官渡区不详乡镇樱花语阳光里村(小区)3-302	云南省昆明市官渡区	官渡区	0	1	0	0	0	2
唐浩宸	手足口病	2017-11-09 14:56:01	2017	11	000980433700	1	2013-01-16	4.81485	2	云南省昆明市富民县不详乡镇黎阳小区村(小区)18号	云南省昆明市富民县	富民县	0	0	0	0	1	5
吕玮聪	手足口病	2017-11-09 14:14:04	2017	11	001678730000	1	2016-07-28	1.28568	1	云南省昆明市宜良县南羊镇花木城村(小区)无号	云南省昆明市宜良县	宜良县	0	0	0	0	1	5
吴鑫林	手足口病	2017-11-09 13:38:47	2017	11	001678726900	1	2013-05-27	4.45604	2	云南省昆明市官渡区不详乡镇体育城水晶堡村(小区)D5-3-201	云南省昆明市官渡区	官渡区	0	0	0	0	1	5
杨昕羽	手足口病	2017-11-09 12:00:19	2017	11	001635259500	1	2016-03-03	1.68789	1	云南省昆明市盘龙区不详乡镇大溪地小区村(小区)2栋203室	云南省昆明市盘龙区	盘龙区	0	1	0	0	0	2
李涵	手足口病	2017-11-09 11:48:21	2017	11	001613659200	2	2012-12-09	4.91853	2	云南省昆明市西山区团结镇棋台村村(小区)248号	云南省昆明市西山区	西山区	0	1	0	0	0	2
张益维	手足口病	2017-11-09 11:41:36	2017	11	001648154000	2	2016-09-06	1.17587	1	云南省昆明市呈贡县不详乡镇可乐村村(小区)无号	云南省昆明市呈贡县	呈贡县	0	0	0	0	1	5
陈荟竹	手足口病	2017-11-09 11:35:31	2017	11	000967036000	2	2013-06-03	4.43664	2	云南省昆明市富民县不详乡镇前街村(小区)95号	云南省昆明市富民县	富民县	0	0	0	0	1	5
李鑫泽	手足口病	2017-11-09 11:09:27	2017	11	001678712900	1	2016-10-25	1.04166	1	云南省昆明市盘龙区不详乡镇龙潭脑村村(小区)21号	云南省昆明市盘龙区	盘龙区	1	0	0	0	0	1
宗子然	手足口病	2017-11-09 10:58:11	2017	11	001650812100	1	2011-11-12	5.99441	2	云南省昆明市五华区不详乡镇西翥办事处东村村(小区)无号	云南省昆明市五华区	五华区	0	0	0	0	1	5
周翰	手足口病	2017-11-09 10:49:20	2017	11	001644048900	1	2016-07-21	1.30445	1	云南省昆明市西山区前卫街道办事处中天融域村(小区)1-801	云南省昆明市西山区	西山区	0	0	0	0	1	5
李雨橙	手足口病	2017-11-09 10:04:03	2017	11	000983053900	1	2012-09-11	5.162	2	云南省昆明市五华区不详乡镇昌源北路600号村(小区)9-1207	云南省昆明市五华区	五华区	0	0	0	0	1	5
陈禹默	手足口病	2017-11-09 9:42:50	2017	11	001629739700	1	2015-12-29	1.86558	1	云南省昆明市安宁市不详乡镇保利宁湖峰境村(小区)V50-3--202	云南省昆明市安宁市	安宁市	0	0	0	0	1	5
侬程艺	手足口病	2017-11-09 9:40:01	2017	11	001602482600	1	2014-04-21	3.55483	1	云南省昆明市安宁市县街镇礼仪村村(小区)187号	云南省昆明市安宁市	安宁市	0	0	0	0	1	5
李梓煊	手足口病	2017-11-09 9:25:06	2017	11	001642881500	2	2015-11-10	1.99971	1	云南省昆明市西山区前卫街道办事处中天融域村(小区)3-205	云南省昆明市西山区	西山区	0	0	0	0	1	5
彭晗蕾	手足口病	2017-11-09 9:20:53	2017	11	001595386100	2	2014-07-16	3.31934	2	云南省昆明市西山区不详乡镇法苑小区村(小区)26-2-702	云南省昆明市西山区	西山区	0	0	0	0	1	5
王宗侪	手足口病	2017-11-09 9:10:00	2017	11	001608652200	1	2014-10-19	3.05923	2	云南省昆明市西山区不详乡镇西南海村(小区)C2-203	云南省昆明市西山区	西山区	0	0	0	0	1	5
李潇霖	手足口病	2017-11-08 22:26:31	2017	11	001601207600	1	2014-10-06	3.09359	2	云南省昆明市官渡区不详乡镇魅力之城1期村(小区)3-1512	云南省昆明市官渡区	官渡区	0	0	0	0	1	5
李梦琪	手足口病	2017-11-08 18:11:20	2017	11	001678663600	2	2013-11-22	3.96375	2	云南省昆明市禄劝彝族苗族自治县撒营盘镇砍邓村(小区)10组16号	云南省昆明市禄劝彝	禄劝彝	0	0	0	0	1	5
吕磊	手足口病	2017-11-08 17:57:06	2017	11	001678650900	1	2015-01-22	2.79739	1	云南省昆明市西山区不详乡镇沙沟尾村(小区)162	云南省昆明市西山区	西山区	0	0	0	0	1	5
刘泊航	手足口病	2017-11-08 16:56:30	2017	11	001670396800	1	2016-07-08	1.338	1	云南省昆明市盘龙区不详乡镇宁康园村(小区)35-3-102	云南省昆明市盘龙区	盘龙区	0	0	0	0	1	5
杨竣翔	手足口病	2017-11-08 16:30:31	2017	11	001628914700	1	2011-12-13	5.90743	1	云南省昆明市西山区不详乡镇杨家地村(小区)1号	云南省昆明市西山区	西山区	0	1	0	0	0	2
曹恩赫	手足口病	2017-11-08 16:22:57	2017	11	001582570700	1	2013-01-28	4.77942	2	云南省昆明市官渡区小板桥镇西廊村村(小区)无号	云南省昆明市官渡区	官渡区	1	0	0	0	0	1
宁锦熙	手足口病	2017-11-08 16:10:48	2017	11	001645911400	2	2014-10-25	3.04086	2	云南省昆明市官渡区不详乡镇东骧神骏泽泰苑村(小区)1-3-1404	云南省昆明市官渡区	官渡区	0	0	0	0	1	5
徐嘉	手足口病	2017-11-08 14:55:01	2017	11	001589595400	1	2013-11-12	3.99075	2	云南省昆明市五华区不详乡镇学府路村(小区)物理所宿舍无门牌	云南省昆明市五华区	五华区	0	0	0	0	1	5
荣远逸	手足口病	2017-11-08 14:33:32	2017	11	001678589000	1	2015-01-26	2.78606	1	云南省昆明市呈贡县不详乡镇蓝光天骄城村(小区)1期-1-1-406	云南省昆明市呈贡县	呈贡县	0	0	0	0	1	5
钱庆肖	手足口病	2017-11-08 14:30:12	2017	11	001661688700	1	2015-03-05	2.68201	2	云南省昆明市宜良县耿家营乡大河口村村(小区)108-1号	云南省昆明市宜良县	宜良县	0	0	0	0	1	5
杨李琴	手足口病	2017-11-08 13:04:40	2017	11	001631396000	2	2015-04-15	2.5696	1	云南省昆明市官渡区阿拉乡清水村(小区)2	云南省昆明市官渡区	官渡区	0	0	0	0	1	5
王熙雯	手足口病	2017-11-08 11:16:29	2017	11	001651693900	2	2016-11-20	0.967748	1	云南省昆明市五华区不详乡镇春城慧谷2期村(小区)9-2307	云南省昆明市五华区	五华区	0	0	0	0	1	5
陈致宏	手足口病	2017-11-08 11:10:35	2017	11	001678634300	1	2014-12-11	2.91161	2	云南省昆明市官渡区不详乡镇世纪城咏春苑村(小区)3-6-3P	云南省昆明市官渡区	官渡区	0	0	0	0	1	5
孙睿宣	手足口病	2017-11-08 11:01:54	2017	11	001675360100	1	2016-08-24	1.20865	1	云南省昆明市呈贡县不详乡镇众和康园村(小区)20-1201	云南省昆明市呈贡县	呈贡县	0	1	0	0	0	2
邹星玥	手足口病	2017-11-08 10:50:48	2017	11	001678598000	2	2012-12-20	4.88556	2	云南省昆明市西山区不详乡镇滇池印象村(小区)64-1-501	云南省昆明市西山区	西山区	0	0	0	0	1	5
李厚毅	手足口病	2017-11-08 10:33:43	2017	11	000978632900	1	2011-10-03	6.10114	1	云南省昆明市五华区沙朗乡白族大村村(小区)585号	云南省昆明市五华区	五华区	0	0	0	0	1	5
张芷萌	手足口病	2017-11-08 10:30:33	2017	11	001673748100	2	2016-03-16	1.64939	1	云南省昆明市盘龙区不详乡镇两面寺村(小区)89号	云南省昆明市盘龙区	盘龙区	0	0	0	0	1	5
程梓琪	手足口病	2017-11-08 10:07:36	2017	11	001596874900	2	2014-07-11	3.33038	2	云南省昆明市西山区前卫街道办事处雅福园村(小区)8-3003	云南省昆明市西山区	西山区	0	0	0	0	1	5
李宸锐	手足口病	2017-11-08 8:58:21	2017	11	000971872800	1	2013-06-25	4.37337	2	云南省昆明市官渡区六甲乡张家庙村村(小区)167号	云南省昆明市官渡区	官渡区	0	0	0	0	1	5
黄煜城	手足口病	2017-11-08 7:34:42	2017	11	001666980000	1	2014-05-23	3.46425	2	云南省昆明市东川区不详乡镇三家村(小区)55	云南省昆明市东川区	东川区	0	0	0	0	1	5
黄兴超	手足口病	2017-11-08 7:16:10	2017	11	001626091200	1	2012-10-16	5.06312	2	云南省昆明市官渡区不详乡镇苏凤村(小区)58	云南省昆明市官渡区	官渡区	0	0	0	0	1	5
胡婷瑜	手足口病	2017-11-08 3:57:03	2017	11	001647833200	2	2016-09-02	1.1832	1	云南省昆明市官渡区不详乡镇朱家村村(小区)浩宏物流3-43号	云南省昆明市官渡区	官渡区	0	1	0	0	0	2
谢月瑶	手足口病	2017-11-08 2:35:34	2017	11	001678604700	2	2016-02-26	1.7005	1	云南省昆明市盘龙区不详乡镇清水木华村(小区)B-2-1101	云南省昆明市盘龙区	盘龙区	0	0	0	0	1	5
谢潆锋	手足口病	2017-11-08 0:35:10	2017	11	001678602900	1	2013-10-08	4.08494	2	云南省昆明市五华区不详乡镇王家桥村(小区)民生综合市场无号	云南省昆明市五华区	五华区	0	0	0	0	1	5
罗以轩	手足口病	2017-11-07 20:09:21	2017	11	001604931000	2	2014-11-16	2.97834	2	云南省昆明市宜良县匡远镇花园2小区村(小区)18栋1单元501	云南省昆明市宜良县	宜良县	0	0	0	0	1	5
邓锦芊	手足口病	2017-11-07 18:45:42	2017	11	001678520400	2	2014-11-07	3.00282	2	云南省昆明市宜良县不详乡镇起春镇东方雅典域村(小区)1-1401号	云南省昆明市宜良县	宜良县	0	0	0	0	1	5
罗之夏	手足口病	2017-11-07 17:53:34	2017	11	001625264600	2	2015-07-03	2.35112	1	云南省昆明市五华区不详乡镇昌源中路村(小区)无号	云南省昆明市五华区	五华区	0	0	0	0	1	5
晋心茹	手足口病	2017-11-07 17:01:25	2017	11	001678584800	2	2013-08-11	4.24287	2	云南省昆明市呈贡县斗南镇江尾村村(小区)337号	云南省昆明市呈贡县	呈贡县	0	1	0	0	0	2
佘承霖	手足口病	2017-11-07 16:29:23	2017	11	001593428800	1	2014-05-16	3.48169	2	云南省昆明市官渡区不详乡镇樱花语村(小区)3-302	云南省昆明市官渡区	官渡区	0	1	0	0	0	2
王诚浩	手足口病	2017-11-07 16:22:25	2017	11	001626276800	1	2015-09-29	2.11001	1	云南省昆明市五华区普吉办事处明日城市村(小区)10-2-502	云南省昆明市五华区	五华区	0	1	0	0	0	2
陈宇航	手足口病	2017-11-07 16:08:54	2017	11	001678569500	1	2015-07-09	2.33449	1	云南省昆明市官渡区大板桥镇小哨村(小区)无号	云南省昆明市官渡区	官渡区	0	0	0	0	1	5
晋业成	手足口病	2017-11-07 16:06:33	2017	11	001644268800	1	2016-06-30	1.35707	1	云南省昆明市五华区不详乡镇经典明苑村(小区)2-3307	云南省昆明市五华区	五华区	0	0	0	0	1	5
侬程艺	手足口病	2017-11-07 15:27:52	2017	11	001602482600	1	2014-04-21	3.55002	2	云南省昆明市安宁市县街镇礼义村(小区)187	云南省昆明市安宁市	安宁市	0	0	0	0	1	5
祝景甜	手足口病	2017-11-07 14:48:48	2017	11	001610858600	2	2014-04-30	3.5253	2	云南省昆明市盘龙区不详乡镇金实小区华秋苑村(小区)305栋2单元302室	云南省昆明市盘龙区	盘龙区	0	0	0	0	1	5
李佳芯	手足口病	2017-11-07 14:22:49	2017	11	001678573000	2	2015-12-09	1.9154	1	云南省昆明市五华区黑林铺办事处上峰新村村(小区)5-2-301	云南省昆明市五华区	五华区	1	0	0	0	0	1
李天成	手足口病	2017-11-07 14:17:52	2017	11	000985131100	1	2012-08-18	5.22271	2	云南省昆明市盘龙区不详乡镇实力上筑村(小区)16-2-501	云南省昆明市盘龙区	盘龙区	0	0	0	0	1	5
金垚薪	手足口病	2017-11-07 14:11:20	2017	11	001635745900	1	2015-01-07	2.83529	1	云南省昆明市官渡区吴井街道办事处佴家湾村(小区)326	云南省昆明市官渡区	官渡区	0	0	0	0	1	5
任玉蓉	手足口病	2017-11-07 13:16:04	2017	11	001587353200	2	2013-03-15	4.65038	2	云南省昆明市西山区团结镇龙潭小村村(小区)无号	云南省昆明市西山区	西山区	0	1	0	0	0	2
李皓然	手足口病	2017-11-07 11:49:42	2017	11	001584443500	1	2013-11-15	3.97945	2	云南省昆明市西山区福海街道办事处滇池印象村(小区)54-1-501	云南省昆明市西山区	西山区	0	0	0	0	1	5
刘宇灏	手足口病	2017-11-07 11:42:23	2017	11	001645372900	1	2016-08-11	1.24158	1	云南省昆明市五华区红云办事处天骄北麓村(小区)10-1-3005	云南省昆明市五华区	五华区	0	0	0	0	1	5
鲍洪钰	手足口病	2017-11-07 11:37:09	2017	11	001637107600	1	2015-01-25	2.78572	1	云南省昆明市西山区福海街道办事处西坝河小区村(小区)3-1-202	云南省昆明市西山区	西山区	0	0	0	0	1	5
郭欣怡	手足口病	2017-11-07 11:29:47	2017	11	001659259500	2	2016-08-10	1.2443	1	云南省昆明市官渡区大板桥镇工业园区3甲新村村(小区)无号	云南省昆明市官渡区	官渡区	0	0	0	0	1	5
张锦月	手足口病	2017-11-07 11:28:15	2017	11	001591783000	2	2014-02-09	3.74395	2	云南省昆明市官渡区小板桥镇砖瓦厂村(小区)2栋401室	云南省昆明市官渡区	官渡区	0	0	0	0	1	5
李昊洋	手足口病	2017-11-07 11:07:50	2017	11	001678191700	1	2017-08-19	0.220298	1	云南省昆明市西山区西苑街道办事处凯苑小区村(小区)7-1-501	云南省昆明市西山区	西山区	0	0	0	0	1	5
邓骊翔	手足口病	2017-11-07 11:00:47	2017	11	001678541700	1	2013-02-15	4.72679	2	云南省昆明市五华区丰宁办事处丰宁小区村(小区)24栋2单元602室	云南省昆明市五华区	五华区	0	0	0	0	1	5
李雨遥	手足口病	2017-11-07 10:47:22	2017	11	001052006900	2	2010-06-20	7.38521	3	云南省昆明市西山区前卫街道办事处华都花园A村(小区)35-3-701	云南省昆明市西山区	西山区	0	1	0	0	0	2
赖俊达	手足口病	2017-11-07 10:32:24	2017	11	001608872400	1	2014-11-22	2.96082	2	云南省昆明市盘龙区拓东办事处省体育小区村(小区)8栋4单元49号	云南省昆明市盘龙区	盘龙区	1	0	0	0	0	1
张倍铭	手足口病	2017-11-07 10:25:35	2017	11	001628385200	1	2015-09-14	2.1504	1	云南省昆明市西山区前卫街道办事处金坤尚城村(小区)5-1805	云南省昆明市西山区	西山区	0	0	0	0	1	5
乔靖媛	手足口病	2017-11-07 10:03:07	2017	11	001585696800	2	2013-12-17	3.89163	2	云南省昆明市安宁市太平镇云报记者村村(小区)41栋201室	云南省昆明市安宁市	安宁市	0	0	0	0	1	5
石鹏一	手足口病	2017-11-07 10:00:34	2017	11	001029361500	1	2012-02-29	5.6904	2	云南省昆明市西山区前卫街道办事处禾风园小区村(小区)11-3-101	云南省昆明市西山区	西山区	0	1	0	0	0	2
李孙瑜	手足口病	2017-11-07 9:37:23	2017	11	001580393900	1	2013-12-11	3.90801	2	云南省昆明市西山区福海街道办事处红塔东路村(小区)2号	云南省昆明市西山区	西山区	0	0	0	0	1	5
金庭宇	手足口病	2017-11-07 9:31:03	2017	11	001678528700	1	2015-12-28	1.86282	1	云南省昆明市西山区团结镇棋台村(小区)121	云南省昆明市西山区	西山区	0	0	0	0	1	5
马卓伟	手足口病	2017-11-07 9:23:55	2017	11	001678533100	1	2014-08-08	3.2509	2	云南省昆明市五华区红云办事处江东小康城村(小区)5栋2单元601室	云南省昆明市五华区	五华区	0	1	0	0	0	2
张瑾熙	手足口病	2017-11-07 9:17:30	2017	11	001658325200	2	2016-12-10	0.910026	1	云南省昆明市呈贡县斗南镇蓝光天骄城村(小区)9-602	云南省昆明市呈贡县	呈贡县	0	0	0	0	1	5
朱辅林	手足口病	2017-11-07 9:07:15	2017	11	001678533400	1	2016-06-04	1.42746	1	云南省昆明市盘龙区青云办事处青龙村村(小区)21号	云南省昆明市盘龙区	盘龙区	0	0	0	0	1	5
蒋忠会	手足口病	2017-11-06 23:41:22	2017	11	001591260300	2	2014-04-10	3.57834	1	云南省昆明市西山区永昌街道办事处黄瓜营小区村(小区)65栋门卫	云南省昆明市西山区	西山区	0	0	0	0	1	5
骆玥帆	手足口病	2017-11-06 17:51:43	2017	11	001678414900	2	2010-06-12	7.40519	3	云南省昆明市西山区福海街道办事处金牛小区村(小区)23-1301	云南省昆明市西山区	西山区	0	1	0	0	0	2
周也力	手足口病	2017-11-06 16:44:28	2017	11	001055536000	2	2010-07-10	7.3284	3	云南省昆明市西山区不详乡镇福园小区村(小区)27-1-202	云南省昆明市西山区	西山区	0	1	0	0	0	2
刘雨晴	手足口病	2017-11-06 15:53:52	2017	11	001674881500	2	2015-07-16	2.31256	1	云南省昆明市五华区不详乡镇春城慧谷村(小区)2-10-2405	云南省昆明市五华区	五华区	0	0	0	0	1	5
刘芊	手足口病	2017-11-06 15:14:14	2017	11	000976433100	2	2012-08-10	5.24198	2	云南省昆明市西山区永昌街道办事处永昌路村(小区)23号	云南省昆明市西山区	西山区	0	1	0	0	0	2
王藜霏	手足口病	2017-11-06 14:40:10	2017	11	001619033500	2	2015-05-01	2.5205	1	云南省昆明市盘龙区青云办事处金色交响旁云南钧尼豪教学设备制造公司村(小区)宿舍无号	云南省昆明市盘龙区	盘龙区	0	0	0	0	1	5
马一翔	手足口病	2017-11-06 14:10:47	2017	11	001584568100	1	2014-03-04	3.67855	2	云南省昆明市晋宁县晋城镇益洲社区村(小区)35-203	云南省昆明市晋宁县	晋宁县	0	0	0	0	1	5
王浩宇	手足口病	2017-11-06 14:00:38	2017	11	001584294500	1	2014-01-02	3.84554	2	云南省昆明市安宁市太平镇册硪苑村(小区)无号	云南省昆明市安宁市	安宁市	0	0	0	0	1	5
李俊辉	手足口病	2017-11-06 13:50:31	2017	11	001678279300	1	2011-10-05	6.09056	2	云南省昆明市西山区团结镇果园村村(小区)35号	云南省昆明市西山区	西山区	0	1	0	0	0	2
代玮峰	手足口病	2017-11-06 13:48:30	2017	11	001661133400	1	2012-10-27	5.02827	2	云南省昆明市五华区龙翔办事处二一大街村(小区)51号	云南省昆明市五华区	五华区	0	0	0	0	1	5
曾佳莉	手足口病	2017-11-06 12:46:18	2017	11	001600114500	2	2014-08-07	3.25129	2	云南省昆明市盘龙区龙泉办事处机电裕海小区村(小区)16-204	云南省昆明市盘龙区	盘龙区	0	0	0	0	1	5
孙聆匀	手足口病	2017-11-06 12:21:19	2017	11	001596521000	2	2012-08-24	5.20333	2	云南省昆明市盘龙区鼓楼办事处溪麓南郡村(小区)45-1407	云南省昆明市盘龙区	盘龙区	0	1	0	0	0	2
唐海宸	手足口病	2017-11-06 11:43:05	2017	11	001650232200	1	2014-01-02	3.84528	2	云南省昆明市嵩明县嵩阳镇滨河苑村(小区)15-3-201	云南省昆明市嵩明县	嵩明县	0	0	0	0	1	5
龙马骏熙	手足口病	2017-11-06 11:33:36	2017	11	001616542600	1	2015-06-06	2.42158	1	云南省昆明市西山区团结镇团结村(小区)1	云南省昆明市西山区	西山区	0	0	0	0	1	5
周书雅	手足口病	2017-11-06 11:30:18	2017	11	001623253100	2	2015-06-30	2.35586	1	云南省昆明市五华区大观办事处潘家湾152号村(小区)1-3-702	云南省昆明市五华区	五华区	0	0	0	0	1	5
张景瑜	手足口病	2017-11-06 11:21:29	2017	11	001606625700	2	2015-01-12	2.81854	2	云南省昆明市西山区前卫街道办事处苏家村西园村(小区)无号	云南省昆明市西山区	西山区	0	0	0	0	1	5
郑思琪	手足口病	2017-11-06 10:51:20	2017	11	001664157100	2	2016-01-06	1.8356	1	云南省昆明市官渡区官渡镇世纪城罗衙村姚家坝村(小区)378号	云南省昆明市官渡区	官渡区	0	0	0	0	1	5
张懿轩	手足口病	2017-11-06 10:37:14	2017	11	001650335800	1	2016-06-08	1.41394	1	云南省昆明市西山区福海街道办事处江家花园村(小区)3-4-302	云南省昆明市西山区	西山区	0	0	0	0	1	5
宋佩青	手足口病	2017-11-06 10:31:34	2017	11	001652265600	1	2012-10-09	5.07718	2	云南省昆明市官渡区六甲乡马家营小区村(小区)3栋5单元101室	云南省昆明市官渡区	官渡区	0	1	0	0	0	2
雷博显	手足口病	2017-11-06 10:15:08	2017	11	001617755200	1	2014-10-07	3.08399	2	云南省昆明市官渡区官渡镇世纪城华春苑村(小区)6-1-16-2	云南省昆明市官渡区	官渡区	1	0	0	0	0	1
钱诣仃	手足口病	2017-11-06 9:47:26	2017	11	000990042500	1	2012-05-18	5.47134	2	云南省昆明市盘龙区不详乡镇云南映象村(小区)15-5-701室	云南省昆明市盘龙区	盘龙区	0	1	0	0	0	2
唐苑婷	手足口病	2017-11-06 9:40:34	2017	11	001678450200	2	2016-07-27	1.27968	1	云南省昆明市宜良县不详乡镇发达村村(小区)3巷69号	云南省昆明市宜良县	宜良县	0	0	0	0	1	5
金珊羽	手足口病	2017-11-06 9:16:55	2017	11	001030081300	2	2011-04-11	6.57464	3	云南省昆明市官渡区小板桥镇金海新区2区村(小区)10-503	云南省昆明市官渡区	官渡区	0	1	0	0	0	2
邓浩天	手足口病	2017-11-05 16:26:55	2017	11	001597602100	1	2014-07-09	3.32837	2	云南省昆明市官渡区不详乡镇星体花园村(小区)51栋2单元512室	云南省昆明市官渡区	官渡区	0	0	0	0	1	5
侯欣宜	手足口病	2017-11-05 16:19:19	2017	11	001581846200	2	2013-10-16	4.05662	2	云南省昆明市五华区丰宁办事处丰宁小区村(小区)44栋502室	云南省昆明市五华区	五华区	0	0	0	0	1	5
冯梓涵	手足口病	2017-11-05 15:49:30	2017	11	001678402300	2	2016-07-08	1.32966	1	云南省昆明市宜良县南羊镇哈喇村(小区)无号	云南省昆明市宜良县	宜良县	0	0	0	0	1	5
万悠然	手足口病	2017-11-05 14:55:57	2017	11	001614745200	1	2015-01-24	2.78336	1	云南省昆明市官渡区六甲乡广叶家村村(小区)56号	云南省昆明市官渡区	官渡区	0	0	0	0	1	5
孙浩轩	手足口病	2017-11-05 14:23:14	2017	11	001652350400	1	2016-03-03	1.67721	1	云南省昆明市官渡区不详乡镇普自村(小区)179	云南省昆明市官渡区	官渡区	0	1	0	0	0	2
苏周锐	手足口病	2017-11-05 13:58:40	2017	11	001627267200	1	2015-01-20	2.7942	1	云南省昆明市官渡区不详乡镇官南大道大润发村(小区)2栋1610室	云南省昆明市官渡区	官渡区	0	1	0	0	0	2
王涌堡	手足口病	2017-11-05 13:52:36	2017	11	001678393200	1	2009-11-14	7.97694	3	云南省昆明市五华区不详乡镇岗头村(小区)478	云南省昆明市五华区	五华区	0	0	0	0	1	5
周诣可	手足口病	2017-11-05 12:07:53	2017	11	001593357100	2	2014-03-06	3.6701	2	云南省昆明市西山区前卫街道办事处滇池卫城村(小区)2-3室	云南省昆明市西山区	西山区	0	0	0	0	1	5
李雨潼	手足口病	2017-11-05 11:52:17	2017	11	001658958200	2	2016-05-24	1.45242	1	云南省昆明市五华区不详乡镇洪家营村(小区)266	云南省昆明市五华区	五华区	0	0	0	0	1	5
曹航睿	手足口病	2017-11-05 9:31:33	2017	11	001613937900	1	2015-01-28	2.77179	2	云南省昆明市官渡区不详乡镇新螺蛳湾悦城花园村(小区)15栋2单元1001室	云南省昆明市官渡区	官渡区	0	0	0	0	1	5
彭奕然	手足口病	2017-11-04 16:32:28	2017	11	001630279700	1	2015-09-17	2.13467	1	云南省昆明市盘龙区不详乡镇桃园广场摩玛大厦村(小区)B栋1108室	云南省昆明市盘龙区	盘龙区	0	0	0	0	1	5
蒲杨志泽	手足口病	2017-11-04 14:06:55	2017	11	001678277100	1	2016-09-28	1.10223	1	云南省昆明市嵩明县不详乡镇银杏人家村(小区)7栋1单元1101室	云南省昆明市嵩明县	嵩明县	0	0	0	0	1	5
夏培轩	手足口病	2017-11-04 13:45:52	2017	11	000974339600	1	2013-03-24	4.61759	2	云南省昆明市呈贡县不详乡镇七彩云南第-城村(小区)27栋2302室	云南省昆明市呈贡县	呈贡县	0	0	0	0	1	5
高林溪	手足口病	2017-11-04 13:14:20	2017	11	001626161000	2	2015-10-14	2.06037	1	云南省昆明市嵩明县嵩阳镇大倚伴村(小区)134	云南省昆明市嵩明县	嵩明县	0	0	0	0	1	5
钱诣仃	手足口病	2017-11-04 12:58:52	2017	11	000990042500	1	2012-05-18	5.46623	2	云南省昆明市盘龙区不详乡镇云南映象村(小区)15栋5单元701室	云南省昆明市盘龙区	盘龙区	0	1	0	0	0	2
周书宇	手足口病	2017-11-04 11:21:13	2017	11	001619219700	1	2015-06-30	2.35037	1	云南省昆明市五华区不详乡镇潘家湾152号村(小区)1-3-702	云南省昆明市五华区	五华区	0	0	0	0	1	5
孙艺梵	手足口病	2017-11-03 17:03:25	2017	11	001637005400	1	2014-03-27	3.6077	2	云南省昆明市盘龙区不详乡镇云南印象村(小区)65栋2单元1601室	云南省昆明市盘龙区	盘龙区	0	1	0	0	0	2
赵皓轩	手足口病	2017-11-03 16:10:46	2017	11	001642868400	1	2016-05-16	1.46933	1	云南省昆明市呈贡县不详乡镇蓝光天骄城村(小区)9-2401	云南省昆明市呈贡县	呈贡县	0	0	0	0	1	5
和乐琪	手足口病	2017-11-03 16:07:29	2017	11	001650239600	2	2010-05-04	7.50355	3	云南省昆明市西山区不详乡镇金牛小区村(小区)14--1-701	云南省昆明市西山区	西山区	0	1	0	0	0	2
张艺航	手足口病	2017-11-03 15:28:56	2017	11	001678032000	1	2015-03-10	2.65474	1	云南省昆明市五华区普吉办事处吉龙路村(小区)1	云南省昆明市五华区	五华区	0	0	0	0	1	5
蔡沁汝	手足口病	2017-11-03 15:12:59	2017	11	001003078700	1	2012-01-24	5.7786	2	云南省昆明市西山区团结镇棋台社区村(小区)无号	云南省昆明市西山区	西山区	0	0	0	0	1	5
尹俪颖	手足口病	2017-11-03 15:08:30	2017	11	001674327800	2	2017-02-02	0.751898	1	云南省昆明市官渡区不详乡镇东三环天文台村(小区)厂区宿舍无号	云南省昆明市官渡区	官渡区	0	0	0	0	1	5
陶禹铭	手足口病	2017-11-03 14:34:58	2017	11	001642979500	1	2016-06-13	1.39249	1	云南省昆明市官渡区不详乡镇云秀路村(小区)边防家园13-3-401	云南省昆明市官渡区	官渡区	0	0	0	0	1	5
赵子瑞	手足口病	2017-11-03 14:12:43	2017	11	001620984600	1	2013-07-04	4.33564	2	云南省昆明市官渡区不详乡镇云秀路村(小区)宝澜苑41-3	云南省昆明市官渡区	官渡区	0	0	0	0	1	5
非志成	手足口病	2017-11-03 13:11:02	2017	11	001580456800	1	2013-11-20	3.95496	2	云南省昆明市官渡区大板桥镇一朵云村(小区)无	云南省昆明市官渡区	官渡区	0	0	0	0	1	5
李思	手足口病	2017-11-03 12:54:08	2017	11	001621878300	2	2015-06-23	2.36697	1	云南省昆明市五华区不详乡镇书香门第村(小区)12-2-501	云南省昆明市五华区	五华区	0	0	0	0	1	5
庄宇轩	手足口病	2017-11-03 11:53:26	2017	11	001657364300	1	2013-01-10	4.8145	2	云南省昆明市官渡区不详乡镇西庄村(小区)184	云南省昆明市官渡区	官渡区	0	0	0	0	1	5
段若水	手足口病	2017-11-03 11:32:46	2017	11	001648285800	1	2015-02-13	2.72274	2	云南省昆明市盘龙区不详乡镇北泰花园村(小区)2-3305	云南省昆明市盘龙区	盘龙区	0	0	0	0	1	5
李衍航	手足口病	2017-11-03 11:20:16	2017	11	001598366000	1	2011-05-30	6.4325	3	云南省昆明市西山区不详乡镇民胜家园村(小区)2-3-402	云南省昆明市西山区	西山区	0	1	0	0	0	2
黄俊皓	手足口病	2017-11-03 10:40:04	2017	11	001631359500	1	2015-07-27	2.27363	1	云南省昆明市嵩明县嵩阳镇龙泉上苑村(小区)4栋3单元401室	云南省昆明市嵩明县	嵩明县	1	0	0	0	0	1
李宥萱	手足口病	2017-11-03 10:28:45	2017	11	001657612700	2	2017-02-15	0.715774	1	云南省昆明市官渡区不详乡镇双桥村村(小区)57号	云南省昆明市官渡区	官渡区	0	0	0	0	1	5
王笑琳	手足口病	2017-11-03 9:01:31	2017	11	001678059500	2	2014-11-15	2.96886	2	云南省昆明市嵩明县杨林镇马坊中村村(小区)5号	云南省昆明市嵩明县	嵩明县	0	0	0	0	1	5
邹怡朵	手足口病	2017-11-03 4:52:52	2017	11	001652618100	2	2016-10-23	1.02999	1	云南省昆明市盘龙区金辰办事处云南印象村(小区)65-2-1301	云南省昆明市盘龙区	盘龙区	0	0	0	0	1	5
马瑞羲	手足口病	2017-11-02 22:09:30	2017	11	001678038700	2	2016-05-24	1.44538	1	云南省昆明市官渡区不详乡镇星体花园村(小区)71-1103	云南省昆明市官渡区	官渡区	0	0	0	0	1	5
吴艳丽	手足口病	2017-11-02 20:05:25	2017	11	001674515100	2	2014-11-10	2.98107	2	云南省昆明市五华区不详乡镇王家桥林家院村(小区)64号	云南省昆明市五华区	五华区	1	0	0	0	0	1
李和	手足口病	2017-11-02 17:05:15	2017	11	001641448700	2	2015-11-12	1.97594	1	云南省昆明市官渡区不详乡镇世纪城沁春苑村(小区)9-18-2F	云南省昆明市官渡区	官渡区	1	0	0	0	0	1
石璨语	手足口病	2017-11-02 15:56:35	2017	11	001636176700	1	2014-08-16	3.21606	2	云南省昆明市西山区前卫街道办事处大商汇村(小区)A-18-1	云南省昆明市西山区	西山区	0	0	0	0	1	5
杨骏杰	手足口病	2017-11-02 14:47:06	2017	11	001630265800	1	2014-09-17	3.12831	1	云南省昆明市晋宁县昆阳镇安居家园村(小区)B7-2-402	云南省昆明市晋宁县	晋宁县	1	0	0	0	0	1
杨阮涛	手足口病	2017-11-02 14:46:36	2017	11	001585199200	1	2013-01-11	4.80935	2	云南省昆明市富民县东村乡下村村(小区)98	云南省昆明市富民县	富民县	0	1	0	0	0	2
王瑞智	手足口病	2017-11-02 14:32:20	2017	11	001674909300	1	2016-03-29	1.59783	1	云南省昆明市官渡区不详乡镇秀英村村(小区)121号	云南省昆明市官渡区	官渡区	0	1	0	0	0	2
戴延硕	手足口病	2017-11-02 14:28:22	2017	11	001677766600	1	2016-12-08	0.902404	1	云南省昆明市安宁市太平镇小街玉龙路村(小区)9号	云南省昆明市安宁市	安宁市	0	0	0	0	1	5
唐龙洪瑞	手足口病	2017-11-02 14:17:51	2017	11	001022230500	1	2012-02-22	5.69636	2	云南省昆明市官渡区不详乡镇黄瓜营村(小区)2-4-501	云南省昆明市官渡区	官渡区	0	1	0	0	0	2
何积海	手足口病	2017-11-02 12:56:28	2017	11	001666069600	1	2016-06-08	1.40326	1	云南省昆明市西山区永昌街道办事处永兴路村(小区)74号	云南省昆明市西山区	西山区	0	0	0	0	1	5
邵城驿	手足口病	2017-11-02 12:43:05	2017	11	001664558100	1	2013-08-25	4.19036	2	云南省昆明市官渡区不详乡镇子君村(小区)无号	云南省昆明市官渡区	官渡区	0	1	0	0	0	2
康平臻	手足口病	2017-11-02 12:14:21	2017	11	001661495200	2	2014-07-23	3.28134	2	云南省昆明市盘龙区不详乡镇龙泉花园村(小区)9栋1单元102室	云南省昆明市盘龙区	盘龙区	0	0	0	0	1	5
吕泽希	手足口病	2017-11-02 11:35:53	2017	11	001647417900	1	2016-09-09	1.14848	1	云南省昆明市盘龙区不详乡镇北辰大道村(小区)59号	云南省昆明市盘龙区	盘龙区	0	1	0	0	0	2
李晟安	手足口病	2017-11-02 11:17:09	2017	11	001599212000	1	2012-10-06	5.07452	2	云南省昆明市西山区不详乡镇船房老村村(小区)95	云南省昆明市西山区	西山区	0	0	0	0	1	5
刘程辰	手足口病	2017-11-02 11:13:05	2017	11	001601260800	1	2014-02-26	3.68369	2	云南省昆明市西山区团结镇多依村村(小区)111号	云南省昆明市西山区	西山区	0	1	0	0	0	2
吴航毅	手足口病	2017-11-02 10:44:28	2017	11	001580488200	1	2013-11-05	3.99301	2	云南省昆明市西山区不详乡镇鑫龙小区村(小区)17-1-501	云南省昆明市西山区	西山区	0	1	0	0	0	2
陆涛	手足口病	2017-11-02 10:31:44	2017	11	001677935700	1	2013-12-27	3.85062	2	云南省昆明市西山区碧鸡镇车家璧村(小区)无号	云南省昆明市西山区	西山区	0	0	0	0	1	5
刘羽辰	手足口病	2017-11-02 10:04:00	2017	11	001665271300	2	2017-03-13	0.641805	1	云南省昆明市官渡区不详乡镇福保路海公馆村(小区)D5-2号	云南省昆明市官渡区	官渡区	0	0	0	0	1	5
王吉安	手足口病	2017-11-02 9:59:43	2017	11	001665486900	1	2016-02-29	1.6767	1	云南省昆明市官渡区矣六乡矣六村村(小区)96号	云南省昆明市官渡区	官渡区	1	0	0	0	0	1
曹泽琪	手足口病	2017-11-02 9:41:47	2017	11	001666377100	2	2016-12-01	0.921024	1	云南省昆明市官渡区不详乡镇新螺蛳湾矣六村村(小区)96号	云南省昆明市官渡区	官渡区	1	0	0	0	0	1
诸生琳	手足口病	2017-11-02 9:17:24	2017	11	000994735900	1	2008-08-13	9.22214	3	云南省昆明市嵩明县嵩阳镇茂禾村(小区)82	云南省昆明市嵩明县	嵩明县	0	0	0	0	1	5
徐子杰	手足口病	2017-11-01 23:34:48	2017	11	001047621300	1	2010-03-26	7.6057	3	云南省昆明市西山区不详乡镇盛高大城村(小区)2期8-1-1302	云南省昆明市西山区	西山区	0	0	0	0	1	5
朱梦洁	手足口病	2017-11-01 18:05:34	2017	11	001651744800	2	2015-10-23	2.02807	1	云南省昆明市呈贡县不详乡镇苏宁电器村(小区)906号	云南省昆明市呈贡县	呈贡县	0	0	0	0	1	5
钱奕帆	手足口病	2017-11-01 17:34:28	2017	11	001602974000	2	2013-09-03	4.16354	2	云南省昆明市五华区不详乡镇文明小区村(小区)6-2-703	云南省昆明市五华区	五华区	0	1	0	0	0	2
杨天堯	手足口病	2017-11-01 16:28:39	2017	11	001651040300	1	2016-04-16	1.54603	1	云南省昆明市寻甸回族彝族自治县鸡街乡腊机卡村(小区)10号	云南省昆明市寻甸回	寻甸回	0	0	0	0	1	5
杨迪允	手足口病	2017-11-01 15:41:38	2017	11	001653068600	2	2016-11-19	0.951825	1	云南省昆明市盘龙区双龙乡白沙润苑村(小区)26-1-201	云南省昆明市盘龙区	盘龙区	0	0	0	0	1	5
刘皓晨	手足口病	2017-11-01 15:03:32	2017	11	001658926500	1	2016-08-31	1.17078	1	云南省昆明市西山区棕树营街道办事处西华小区村(小区)22	云南省昆明市西山区	西山区	0	0	0	0	1	5
李富能	手足口病	2017-11-01 13:52:59	2017	11	001646324000	1	2016-08-18	1.20624	1	云南省昆明市五华区沙朗乡沙朗大村村(小区)15	云南省昆明市五华区	五华区	0	0	0	0	1	5
柴子洲	手足口病	2017-11-01 13:43:17	2017	11	001677803100	1	2014-02-10	3.72504	2	云南省昆明市禄劝彝族苗族自治县转龙镇官庄村(小区)10	云南省昆明市禄劝彝	禄劝彝	0	0	0	0	1	5
李祉璇	手足口病	2017-11-01 13:24:20	2017	11	000999637800	2	2009-04-29	8.51077	3	云南省昆明市官渡区矣六乡先锋路盛泰公园盛世村(小区)2-2-1101	云南省昆明市官渡区	官渡区	0	0	0	0	1	5
郑亚晨	手足口病	2017-11-01 11:29:39	2017	11	001631126400	1	2015-04-07	2.57215	1	云南省昆明市西山区西苑街道办事处西苑小区村(小区)7-1-201	云南省昆明市西山区	西山区	0	1	0	0	0	2
赛马开淼	手足口病	2017-11-01 10:45:32	2017	11	001659985000	1	2016-02-25	1.68501	1	云南省昆明市盘龙区龙泉办事处金刀营村村(小区)8-1号	云南省昆明市盘龙区	盘龙区	0	0	0	0	1	5
洪晴羽	手足口病	2017-11-01 10:33:56	2017	11	001668780200	2	2016-07-16	1.29621	1	云南省昆明市官渡区吴井街道办事处绿洲花园村(小区)16-3-601	云南省昆明市官渡区	官渡区	0	0	0	0	1	5
李雅靖	手足口病	2017-11-01 10:09:37	2017	11	001677794300	2	2011-12-20	5.86837	2	云南省昆明市五华区大观办事处环西路村(小区)1号	云南省昆明市五华区	五华区	0	0	0	0	1	5
陶诗雯	手足口病	2017-11-01 9:36:38	2017	11	001606206600	2	2013-07-28	4.26393	2	云南省昆明市五华区普吉办事处黄土坡北村村(小区)195号	云南省昆明市五华区	五华区	0	0	0	0	1	5
何梓煜	手足口病	2017-10-31 16:38:16	2017	10	001677591000	1	2017-02-13	0.713739	1	云南省昆明市官渡区矣六乡俊福花园满福苑村(小区)9-1-1701	云南省昆明市官渡区	官渡区	0	0	0	0	1	5
何贵民	手足口病	2017-10-31 16:32:41	2017	10	001621425400	1	2015-07-20	2.28525	1	云南省昆明市官渡区不详乡镇城市理想村(小区)9栋904室	云南省昆明市官渡区	官渡区	0	0	0	0	1	5
赵炳妍	手足口病	2017-10-31 16:03:05	2017	10	001597494000	2	2012-10-03	5.07781	2	云南省昆明市盘龙区不详乡镇云波小区村(小区)15栋4单元601室	云南省昆明市盘龙区	盘龙区	1	0	0	0	0	1
吴空	手足口病	2017-10-31 15:26:13	2017	10	001584853400	1	2014-02-02	3.7444	2	云南省昆明市五华区不详乡镇泰和园小区村(小区)13--1-502	云南省昆明市五华区	五华区	0	0	0	0	1	5
王晟宇	手足口病	2017-10-31 15:23:25	2017	10	001629242100	1	2014-05-02	3.50073	2	云南省昆明市嵩明县杨林镇俊发空港城村(小区)6栋1406室	云南省昆明市嵩明县	嵩明县	0	0	0	0	1	5
李俊颖	手足口病	2017-10-31 15:13:54	2017	10	001677674900	1	2014-10-15	3.04623	2	云南省昆明市五华区华山办事处五台路村(小区)8号	云南省昆明市五华区	五华区	0	0	0	0	1	5
王诗骐	手足口病	2017-10-31 13:59:37	2017	10	001650409900	2	2016-10-28	1.00913	1	云南省昆明市呈贡县不详乡镇雨花街道蓝光天骄城村(小区)1-1-902	云南省昆明市呈贡县	呈贡县	0	0	0	0	1	5
张杰涵	手足口病	2017-10-31 13:59:32	2017	10	000987688000	1	2012-10-05	5.0721	2	云南省昆明市盘龙区双龙乡白沙润园村(小区)11栋2单元302室	云南省昆明市盘龙区	盘龙区	0	0	0	0	1	5
段俊	手足口病	2017-10-31 13:48:33	2017	10	001677727200	1	2010-01-04	7.82362	3	云南省昆明市五华区莲华办事处江岸小区村(小区)18栋2单元201室	云南省昆明市五华区	五华区	0	0	0	0	1	5
张兴蕊	手足口病	2017-10-31 13:14:50	2017	10	001677727400	2	2016-09-21	1.11034	1	云南省昆明市五华区不详乡镇王家桥村(小区)104号	云南省昆明市五华区	五华区	1	0	0	0	0	1
李时熠	手足口病	2017-10-31 11:09:35	2017	10	001601135800	1	2014-09-23	3.106	2	云南省昆明市盘龙区双龙乡景润路万科白沙润园村(小区)24栋2单元201室	云南省昆明市盘龙区	盘龙区	1	0	0	0	0	1
李恒宇	手足口病	2017-10-31 10:56:10	2017	10	001652890900	1	2016-08-22	1.19221	1	云南省昆明市官渡区官渡镇海伦国际村(小区)13号地5座1103	云南省昆明市官渡区	官渡区	0	1	0	0	0	2
严茹佳	手足口病	2017-10-31 9:56:39	2017	10	001597438700	2	2014-06-21	3.36322	2	云南省昆明市西山区团结镇多依村村(小区)2号	云南省昆明市西山区	西山区	0	1	0	0	0	2
刘俸廷	手足口病恙虫病	2017-10-30 21:49:28	2017	10	001677669600	1	2016-05-20	1.44807	1	云南省昆明市宜良县匡远镇娄小村(小区)180号	云南省昆明市宜良县	宜良县	0	0	0	0	1	5
史康颖	手足口病	2017-10-30 17:28:47	2017	10	001653928500	2	2016-05-12	1.46948	1	云南省昆明市盘龙区不详乡镇北京路村(小区)691	云南省昆明市盘龙区	盘龙区	0	0	0	0	1	5
杨竣翔	手足口病	2017-10-30 16:32:20	2017	10	001612719700	1	2014-03-28	3.59395	2	云南省昆明市寻甸回族彝族自治县甸沙乡云盘山村(小区)44	云南省昆明市寻甸回	寻甸回	0	0	0	0	1	5
庄谢恩茜	手足口病	2017-10-30 16:20:06	2017	10	001677658500	2	2016-08-16	1.20652	1	云南省昆明市西山区福海街道办事处李家地村(小区)132	云南省昆明市西山区	西山区	0	0	0	0	1	5
马恬瑜	手足口病	2017-10-30 16:07:55	2017	10	001677658300	2	2017-02-19	0.694517	1	云南省昆明市盘龙区龙泉办事处龙溪花园小区村(小区)11栋1单元502室	云南省昆明市盘龙区	盘龙区	0	0	0	0	1	5
杨千童	手足口病	2017-10-30 15:55:42	2017	10	001677653700	1	2013-07-13	4.30024	2	云南省昆明市官渡区矣六乡牛街庄4组团村(小区)1-2-201	云南省昆明市官渡区	官渡区	0	1	0	0	0	2
李丽蓉	手足口病	2017-10-30 15:51:02	2017	10	001644277600	2	2016-01-11	1.80331	1	云南省昆明市西山区团结镇团结村(小区)168	云南省昆明市西山区	西山区	0	1	0	0	0	2
苏彬彬	手足口病	2017-10-30 15:38:34	2017	10	001589143900	2	2013-12-20	3.86215	2	云南省昆明市官渡区官渡镇茗春苑村(小区)10栋3单元11号	云南省昆明市官渡区	官渡区	0	0	0	0	1	5
吴蒙帆	手足口病	2017-10-30 15:27:15	2017	10	001590566800	1	2014-05-23	3.4405	2	云南省昆明市宜良县匡远镇永昌街村(小区)12号	云南省昆明市宜良县	宜良县	0	0	0	0	1	5
张微函	手足口病	2017-10-30 14:52:18	2017	10	001599877100	2	2014-09-21	3.10916	2	云南省昆明市嵩明县嵩阳镇南岔街村(小区)98号附-号	云南省昆明市嵩明县	嵩明县	1	0	0	0	0	1
杨朦玮	手足口病	2017-10-30 14:21:06	2017	10	001642847200	1	2015-10-10	2.05776	1	云南省昆明市富民县散旦乡环城南路村(小区)393号	云南省昆明市富民县	富民县	0	0	0	0	1	5
赵梓楠	手足口病	2017-10-30 13:50:26	2017	10	001677627000	2	2012-06-11	5.38693	2	云南省昆明市官渡区阿拉乡石油小区村(小区)8栋2单元501室	云南省昆明市官渡区	官渡区	0	0	0	0	1	5
白昊宇	手足口病	2017-10-30 13:34:01	2017	10	001633978900	1	2014-08-14	3.21305	2	云南省昆明市五华区红云办事处岗头村村(小区)243号	云南省昆明市五华区	五华区	0	0	0	0	1	5
段羽	手足口病	2017-10-30 13:20:50	2017	10	001591590300	1	2014-01-04	3.82082	2	云南省昆明市五华区沙朗乡大村村(小区)1号	云南省昆明市五华区	五华区	0	0	0	0	1	5
姜来	手足口病	2017-10-30 13:15:00	2017	10	001652956600	1	2016-07-28	1.25819	1	云南省昆明市晋宁县昆阳镇西川村(小区)50	云南省昆明市晋宁县	晋宁县	0	0	0	0	1	5
张博涵	手足口病	2017-10-30 13:09:31	2017	10	001649232400	2	2016-09-05	1.1514	1	云南省昆明市宜良县匡远镇大挂村(小区)174	云南省昆明市宜良县	宜良县	0	0	0	0	1	5
范煜晗	手足口病	2017-10-30 13:06:24	2017	10	001652554000	1	2016-11-02	0.992597	1	云南省昆明市盘龙区金辰办事处云通佳园村(小区)22-1-302	云南省昆明市盘龙区	盘龙区	0	1	0	0	0	2
曹议嘉	手足口病	2017-10-30 13:03:37	2017	10	001608885600	1	2014-12-30	2.83517	1	云南省昆明市五华区沙朗乡桃源村(小区)104	云南省昆明市五华区	五华区	1	0	0	0	0	1
程兆显	手足口病	2017-10-30 11:30:44	2017	10	001641369700	1	2016-07-07	1.31548	1	云南省昆明市呈贡县斗南镇蓝光天骄城村(小区)6-2803	云南省昆明市呈贡县	呈贡县	0	0	0	0	1	5
林德果	手足口病	2017-10-30 11:22:12	2017	10	001677632900	1	2016-05-19	1.44962	1	云南省昆明市富民县散旦乡环城南路村(小区)368号	云南省昆明市富民县	富民县	0	1	0	0	0	2
李存鑫	手足口病	2017-10-30 10:11:20	2017	10	000977964500	1	2013-02-08	4.72395	2	云南省昆明市西山区福海街道办事处法苑小区村(小区)9-2-301	云南省昆明市西山区	西山区	1	0	0	0	0	1
吕泽行	手足口病	2017-10-30 10:07:01	2017	10	001602640900	1	2013-04-21	4.52682	2	云南省昆明市盘龙区鼓楼办事处北辰大道村(小区)59号	云南省昆明市盘龙区	盘龙区	0	1	0	0	0	2
胡书华	手足口病	2017-10-29 23:58:03	2017	10	001620468700	2	2015-08-11	2.22039	1	云南省昆明市盘龙区不详乡镇人民东路人民巷村(小区)13	云南省昆明市盘龙区	盘龙区	0	0	0	0	1	5
姚欣妤	手足口病	2017-10-29 23:35:56	2017	10	001583953400	2	2013-08-20	4.19434	2	云南省昆明市西山区不详乡镇阳光花园村(小区)12-3-701	云南省昆明市西山区	西山区	0	0	0	0	1	5
杜彦哲	手足口病	2017-10-29 17:42:39	2017	10	001662870600	1	2016-10-15	1.03967	1	云南省昆明市安宁市连然镇连然街村(小区)无号	云南省昆明市安宁市	安宁市	0	0	0	0	1	5
段妍	手足口病	2017-10-29 17:35:45	2017	10	001677574600	2	2013-12-21	3.8569	2	云南省昆明市晋宁县不详乡镇段民村(小区)26	云南省昆明市晋宁县	晋宁县	0	0	0	0	1	5
张栩睿	手足口病	2017-10-29 17:23:08	2017	10	001642194500	1	2013-10-14	4.04305	1	云南省昆明市官渡区不详乡镇世纪城忆春苑村(小区)9栋1单元11B	云南省昆明市官渡区	官渡区	0	0	0	0	1	5
李皓宇	手足口病	2017-10-29 17:04:03	2017	10	001654040200	1	2013-02-25	4.67546	2	云南省昆明市西山区不详乡镇怡康小区村(小区)A区6栋3单元602室	云南省昆明市西山区	西山区	1	0	0	0	0	1
张梓筱彤	手足口病	2017-10-29 15:58:28	2017	10	001646658900	1	2013-02-01	4.74104	2	云南省昆明市官渡区不详乡镇银海领域村(小区)1栋1单元802室	云南省昆明市官渡区	官渡区	0	0	0	0	1	5
姚浩宇	手足口病	2017-10-29 14:56:09	2017	10	001651186700	1	2016-07-29	1.2529	1	云南省昆明市官渡区不详乡镇陈家营村(小区)408	云南省昆明市官渡区	官渡区	0	0	0	0	1	5
李辰熙	手足口病	2017-10-29 14:48:06	2017	10	001600706900	2	2014-06-26	3.3446	2	云南省昆明市西山区不详乡镇城市景苑村(小区)2栋503室	云南省昆明市西山区	西山区	0	0	0	0	1	5
张涵羿	手足口病	2017-10-29 14:34:31	2017	10	001638988500	1	2012-05-11	5.46915	2	云南省昆明市五华区不详乡镇西翥街道沙朗村村(小区)无号	云南省昆明市五华区	五华区	1	0	0	0	0	1
胡芸菡	手足口病	2017-10-29 14:16:51	2017	10	001665212300	2	2016-08-26	1.17617	1	云南省昆明市官渡区关上街道办事处名宅东城苑村(小区)15栋402室	云南省昆明市官渡区	官渡区	0	0	0	0	1	5
胡定光	手足口病	2017-10-29 13:59:55	2017	10	001677536200	1	2014-05-14	3.46224	2	云南省昆明市西山区福海街道办事处正和小区和平巷村(小区)11栋1单元501室	云南省昆明市西山区	西山区	1	0	0	0	0	1
宋子轶	手足口病	2017-10-29 13:52:45	2017	10	001058312200	1	2013-11-19	3.94409	2	云南省昆明市西山区前卫街道办事处青青小镇村(小区)31栋1单元201室	云南省昆明市西山区	西山区	0	0	0	0	1	5
范泽诚	手足口病	2017-10-29 13:44:57	2017	10	001635753400	1	2012-11-15	4.95434	2	云南省昆明市官渡区官渡镇世纪城望春苑村(小区)5栋11B	云南省昆明市官渡区	官渡区	0	1	0	0	0	2
岳梓羿	手足口病	2017-10-29 13:32:47	2017	10	001677554700	1	2015-08-02	2.24385	1	云南省昆明市官渡区大板桥镇沙沟村(小区)无号	云南省昆明市官渡区	官渡区	0	0	0	0	1	5
朱子锐	手足口病	2017-10-29 11:19:17	2017	10	001603818300	1	2014-07-28	3.2566	2	云南省昆明市官渡区不详乡镇半岛华府村(小区)26栋2单元101室	云南省昆明市官渡区	官渡区	0	0	0	0	1	5
马海默	手足口病	2017-10-29 10:54:03	2017	10	000968026100	1	2012-02-08	5.72335	2	云南省昆明市官渡区不详乡镇玫瑰湾村(小区)8栋1单元602室	云南省昆明市官渡区	官渡区	0	0	0	0	1	5
牛思琪	手足口病	2017-10-29 10:45:44	2017	10	001616650700	1	2014-01-06	3.81232	2	云南省昆明市嵩明县杨林镇马坊上村(小区)60	云南省昆明市嵩明县	嵩明县	0	0	0	0	1	5
赵星宇	手足口病	2017-10-29 10:34:52	2017	10	000970912500	1	2013-06-16	4.37082	2	云南省昆明市盘龙区不详乡镇瓦窑村(小区)216	云南省昆明市盘龙区	盘龙区	0	0	0	0	1	5
蒋佳彤	手足口病	2017-10-28 15:39:04	2017	10	001677495700	2	2012-12-09	4.88611	2	云南省昆明市盘龙区不详乡镇金江小区云苑村(小区)15栋2单元2001室	云南省昆明市盘龙区	盘龙区	0	0	0	0	1	5
朱思晔	手足口病	2017-10-28 14:30:02	2017	10	001677487400	2	2012-02-20	5.68817	2	云南省昆明市盘龙区不详乡镇金江小区村(小区)7栋2单元802室	云南省昆明市盘龙区	盘龙区	0	0	0	0	1	5
袁煜然	手足口病	2017-10-28 14:12:44	2017	10	001614255800	1	2014-05-24	3.43215	2	云南省昆明市五华区丰宁办事处丰宁家园村(小区)2栋2单元1002号	云南省昆明市五华区	五华区	0	0	0	0	1	5
张馨芮	手足口病	2017-10-28 10:17:19	2017	10	001583430100	2	2013-12-22	3.85059	2	云南省昆明市五华区不详乡镇琼王路緑地云都会村(小区)A3-501室	云南省昆明市五华区	五华区	1	0	0	0	0	1
张宸恺	手足口病	2017-10-28 9:47:58	2017	10	000976778300	1	2012-02-03	5.73418	2	云南省昆明市西山区不详乡镇滇池映象花园村(小区)61栋3单元901室	云南省昆明市西山区	西山区	0	0	0	0	1	5
李金涵	手足口病	2017-10-28 1:26:51	2017	10	001601950100	2	2014-07-22	3.26916	2	云南省昆明市呈贡县不详乡镇七彩云南第一城村(小区)1-3301	云南省昆明市呈贡县	呈贡县	0	0	0	0	1	5
殷梓涵	手足口病	2017-10-27 23:40:55	2017	10	001677429800	1	2015-04-21	2.52152	2	云南省昆明市盘龙区不详乡镇金锡路溪畔丽景村(小区)7-2604	云南省昆明市盘龙区	盘龙区	0	0	0	0	1	5
余弋冉	手足口病	2017-10-27 21:06:14	2017	10	001644725100	2	2016-07-08	1.30562	2	云南省昆明市盘龙区金辰办事处金星园丁村(小区)23栋5单元602	云南省昆明市盘龙区	盘龙区	0	0	0	0	1	5
张珈萌	手足口病	2017-10-27 19:17:50	2017	10	001677341700	2	2014-04-02	3.57236	2	云南省昆明市官渡区不详乡镇海伦国际十号地村(小区)2座1604	云南省昆明市官渡区	官渡区	0	0	0	0	1	5
周子俊	手足口病	2017-10-27 17:37:46	2017	10	001609927200	1	2014-07-13	3.29291	2	云南省昆明市官渡区不详乡镇星体花园南区村(小区)43-1501	云南省昆明市官渡区	官渡区	0	0	0	0	1	5
徐宇航	手足口病	2017-10-27 16:38:13	2017	10	001580255900	1	2013-10-30	3.99368	2	云南省昆明市西山区前卫街道办事处润城小区村(小区)3-2203	云南省昆明市西山区	西山区	0	0	0	0	1	5
贾涵尧	手足口病	2017-10-27 14:01:21	2017	10	001633321700	1	2016-02-17	1.69359	1	云南省昆明市官渡区不详乡镇玫瑰湾小区村(小区)6-2-602	云南省昆明市官渡区	官渡区	0	0	0	0	1	5
刘宸熙	手足口病	2017-10-27 13:44:55	2017	10	001594874100	1	2014-07-04	3.31711	2	云南省昆明市西山区不详乡镇滇池卫城橡尚村(小区)7-2-301	云南省昆明市西山区	西山区	0	0	0	0	1	5
余梓悦	手足口病	2017-10-27 13:39:17	2017	10	001584532800	2	2014-02-10	3.71135	2	云南省昆明市官渡区不详乡镇盛惠园村(小区)7-802	云南省昆明市官渡区	官渡区	0	0	0	0	1	5
王思源	手足口病	2017-10-27 11:01:59	2017	10	001622135100	1	2012-11-09	4.96498	2	云南省昆明市官渡区不详乡镇银海领域村(小区)11-604	云南省昆明市官渡区	官渡区	0	0	0	0	1	5
曹家阳	手足口病	2017-10-27 10:37:32	2017	10	001677140800	2	2013-02-23	4.67472	2	云南省昆明市西山区福海街道办事处正和小区村(小区)和平巷15-2-202	云南省昆明市西山区	西山区	1	0	0	0	0	1
曾哲浩	手足口病	2017-10-27 10:33:35	2017	10	001612254700	1	2011-09-17	6.11209	2	云南省昆明市寻甸回族彝族自治县不详乡镇前营村村(小区)154号	云南省昆明市寻甸回	寻甸回	0	0	0	0	1	5
李宸钥	手足口病	2017-10-27 10:30:48	2017	10	001587356400	1	2013-09-12	4.1244	2	云南省昆明市西山区团结镇龙潭小村村(小区)40	云南省昆明市西山区	西山区	0	0	0	0	1	5
赵星迤	手足口病	2017-10-27 10:09:30	2017	10	000967139000	2	2013-10-12	4.04223	2	云南省昆明市西山区不详乡镇滇池印象村(小区)52-B	云南省昆明市西山区	西山区	0	0	0	0	1	5
李黄宇	手足口病	2017-10-27 10:08:01	2017	10	001642351300	1	2016-06-23	1.34544	1	云南省昆明市嵩明县小街镇大铺村(小区)65	云南省昆明市嵩明县	嵩明县	0	0	0	0	1	5
石语彤	手足口病	2017-10-27 9:59:14	2017	10	001677372100	2	2016-05-30	1.41113	1	云南省昆明市官渡区矣六乡肖家营村(小区)52号	云南省昆明市官渡区	官渡区	0	0	0	0	1	5
韦刚丽	手足口病	2017-10-27 9:46:29	2017	10	001613129100	2	2012-08-12	5.20851	2	云南省昆明市五华区不详乡镇王家桥林家苑村(小区)71号	云南省昆明市五华区	五华区	1	0	0	0	0	1
王潇宥	手足口病	2017-10-27 9:40:12	2017	10	001621924100	1	2015-05-26	2.4241	2	云南省昆明市西山区不详乡镇中天融域村(小区)25-2-1001	云南省昆明市西山区	西山区	0	1	0	0	0	2
刘潇铂	手足口病	2017-10-27 8:56:25	2017	10	001628302900	1	2015-11-06	1.97501	1	云南省昆明市嵩明县嵩阳镇万年花城小区村(小区)3-5-1062	云南省昆明市嵩明县	嵩明县	0	0	0	0	1	5
刘潇铂	手足口病	2017-10-26 20:43:21	2017	10	001628302900	1	2015-11-06	1.97362	1	云南省昆明市嵩明县不详乡镇万年花城村(小区)3-5-1602	云南省昆明市嵩明县	嵩明县	0	0	0	0	1	5
代龙江	手足口病	2017-10-26 20:30:06	2017	10	001607767300	1	2014-11-17	2.94279	1	云南省昆明市官渡区大板桥镇阿拉村(小区)无号	云南省昆明市官渡区	官渡区	0	0	0	0	1	5
罗梓睿	手足口病	2017-10-26 17:47:34	2017	10	001579957600	1	2009-05-27	8.41818	3	云南省昆明市五华区不详乡镇江岸小区村(小区)24栋4单元702室	云南省昆明市五华区	五华区	0	0	0	0	1	5
伍峰仕	手足口病	2017-10-26 16:51:06	2017	10	001600585300	1	2014-06-24	3.3421	2	云南省昆明市安宁市连然镇连然华府村(小区)北苑4-2003	云南省昆明市安宁市	安宁市	0	0	0	0	1	5
黄芓睿	手足口病	2017-10-26 16:44:13	2017	10	001598809600	1	2014-08-30	3.15865	2	云南省昆明市西山区前卫街道办事处滇池卫城村(小区)3-2-102	云南省昆明市西山区	西山区	0	0	0	1	0	4
管嘉淇	手足口病	2017-10-26 16:26:56	2017	10	001660970600	1	2013-06-04	4.39613	1	云南省昆明市西山区前卫街道办事处滇池卫城鹿港村(小区)2-2-301	云南省昆明市西山区	西山区	1	0	0	0	0	1
胥日	手足口病	2017-10-26 16:02:56	2017	10	001677333900	1	2014-08-27	3.16679	1	云南省昆明市宜良县不详乡镇极乐村田园小区村(小区)1栋4-6号	云南省昆明市宜良县	宜良县	0	0	0	0	1	5
张峻豪	手足口病	2017-10-26 15:53:23	2017	10	001661814200	1	2017-02-06	0.71913	1	云南省昆明市禄劝彝族苗族自治县撒营盘镇撒老坞村2组村(小区)2号	云南省昆明市禄劝彝	禄劝彝	0	0	0	0	1	5
宋金阳	手足口病	2017-10-26 15:49:17	2017	10	001584642900	1	2013-07-09	4.30023	2	云南省昆明市五华区不详乡镇美景新城村(小区)B-2501	云南省昆明市五华区	五华区	0	0	0	0	1	5
张世恺	手足口病	2017-10-26 14:41:26	2017	10	001633452600	1	2015-08-24	2.17553	1	云南省昆明市官渡区不详乡镇黄龙山饲料厂村(小区)无号	云南省昆明市官渡区	官渡区	0	0	0	0	1	5
段钧耀	手足口病	2017-10-26 14:30:56	2017	10	001659382600	1	2017-01-07	0.801108	1	云南省昆明市嵩明县杨林镇白龙寺村(小区)106-1	云南省昆明市嵩明县	嵩明县	0	0	0	0	1	5
胡卓伦	手足口病	2017-10-26 14:24:16	2017	10	001677175000	1	2016-11-19	0.93525	1	云南省昆明市西山区不详乡镇四园庄村(小区)7号	云南省昆明市西山区	西山区	0	0	0	0	1	5
王予睿	手足口病	2017-10-26 14:00:37	2017	10	001589009900	2	2014-03-24	3.59366	2	云南省昆明市五华区黑林铺办事处春城慧谷村(小区)2栋902室	云南省昆明市五华区	五华区	0	0	0	0	1	5
甘宇翔	手足口病	2017-10-26 13:35:21	2017	10	001677271400	1	2016-07-11	1.29382	1	云南省昆明市官渡区不详乡镇宏仁新村村(小区)38号	云南省昆明市官渡区	官渡区	0	0	0	0	1	5
谢清顺	手足口病	2017-10-26 12:46:43	2017	10	001607361500	1	2014-10-20	3.01857	1	云南省昆明市嵩明县杨林镇老城村(小区)133	云南省昆明市嵩明县	嵩明县	0	0	0	0	1	5
蒋博文	手足口病	2017-10-26 12:09:15	2017	10	001001903600	1	2010-10-28	6.9966	3	云南省昆明市西山区不详乡镇兴隆小区村(小区)8栋3单元702室	云南省昆明市西山区	西山区	0	0	0	0	1	5
戴琦月	手足口病	2017-10-26 12:02:22	2017	10	001677305000	2	2012-12-27	4.83094	2	云南省昆明市五华区普吉办事处昆沙路都市春天村(小区)3栋2单元903室	云南省昆明市五华区	五华区	0	0	0	0	1	5
郭雯希	手足口病	2017-10-26 11:55:11	2017	10	001677193300	2	2016-11-07	0.967821	1	云南省昆明市西山区西苑街道办事处梁源小区村(小区)4栋1单元601室	云南省昆明市西山区	西山区	0	0	0	0	1	5
杨正宇	手足口病	2017-10-26 11:46:24	2017	10	001656292900	1	2016-08-07	1.21969	1	云南省昆明市盘龙区不详乡镇阿子营铁冲村委会苦岔村村(小区)34号	云南省昆明市盘龙区	盘龙区	0	0	0	0	1	5
李金璐	手足口病	2017-10-26 11:38:59	2017	10	001677307200	2	2016-07-07	1.30455	1	云南省昆明市呈贡县不详乡镇蓝光天骄城村(小区)9-1102	云南省昆明市呈贡县	呈贡县	0	0	0	0	1	5
王姝媛	手足口病	2017-10-26 11:34:47	2017	10	001630441300	2	2015-11-30	1.90687	1	云南省昆明市五华区不详乡镇经典明苑村(小区)6-506	云南省昆明市五华区	五华区	0	1	0	0	0	2
李星宇	手足口病	2017-10-26 10:43:37	2017	10	001652243300	1	2012-10-23	5.00875	2	云南省昆明市西山区团结镇棋台村村(小区)52号	云南省昆明市西山区	西山区	0	0	0	0	1	5
陈皓桐	手足口病	2017-10-26 10:32:44	2017	10	000977742600	1	2013-03-07	4.63912	2	云南省昆明市西山区福海街道办事处滇池路村(小区)1298号	云南省昆明市西山区	西山区	1	0	0	0	0	1
王昕煦	手足口病	2017-10-26 10:27:41	2017	10	000975364800	1	2013-02-06	4.71851	2	云南省昆明市官渡区不详乡镇新亚洲体育城水晶堡村(小区)19-101	云南省昆明市官渡区	官渡区	0	0	0	0	1	5
李思羽	手足口病	2017-10-26 9:53:39	2017	10	001662495500	1	2013-12-17	3.85876	2	云南省昆明市五华区不详乡镇益珑大厦村(小区)A栋12F	云南省昆明市五华区	五华区	0	1	0	0	0	2
王成悦	手足口病	2017-10-26 9:31:17	2017	10	000980719000	2	2012-05-04	5.47953	2	云南省昆明市盘龙区不详乡镇金色家园村(小区)15-2-501	云南省昆明市盘龙区	盘龙区	0	0	0	0	1	5
江怡萱	手足口病	2017-10-26 9:16:30	2017	10	001677238600	2	2014-05-20	3.43706	2	云南省昆明市官渡区不详乡镇银海领域村(小区)5-3-403	云南省昆明市官渡区	官渡区	0	0	0	0	1	5
尤悦溪	手足口病	2017-10-26 1:54:11	2017	10	001639781300	2	2016-03-31	1.57174	1	云南省昆明市呈贡县不详乡镇蓝光天骄城村(小区)2-2-707	云南省昆明市呈贡县	呈贡县	0	0	0	0	1	5
张楚祺	手足口病	2017-10-26 0:30:01	2017	10	001615180200	1	2013-06-28	4.3286	2	云南省昆明市官渡区官渡镇世纪城亿春苑村(小区)12-2-10C	云南省昆明市官渡区	官渡区	0	0	0	0	1	5
师语晨	手足口病	2017-10-26 0:13:53	2017	10	001638109400	2	2015-11-25	1.91926	1	云南省昆明市官渡区小板桥镇海伦国际13号地村(小区)4-705	云南省昆明市官渡区	官渡区	0	0	0	0	1	5
杨毅	手足口病	2017-10-25 22:22:04	2017	10	001598513900	1	2012-09-28	5.07579	2	云南省昆明市官渡区矣六乡新螺蛳湾精品三区村(小区)14-308	云南省昆明市官渡区	官渡区	0	0	0	0	1	5
赵振乔	手足口病	2017-10-25 21:38:35	2017	10	001610209000	1	2014-05-12	3.45764	2	云南省昆明市富民县东村乡东村街村(小区)42号	云南省昆明市富民县	富民县	0	0	0	0	1	5
项想	手足口病	2017-10-25 20:29:08	2017	10	001677259300	2	2014-07-04	3.3124	2	云南省昆明市盘龙区不详乡镇龙江雅苑村(小区)4-2-1401	云南省昆明市盘龙区	盘龙区	0	0	0	0	1	5
吴予航	手足口病	2017-10-25 20:02:54	2017	10	001660783800	1	2016-05-26	1.41776	1	云南省昆明市西山区前卫街道办事处金坤尚城村(小区)AB-302	云南省昆明市西山区	西山区	0	0	0	0	1	5
吴予曦	手足口病	2017-10-25 19:55:00	2017	10	001594261700	2	2013-12-08	3.88181	2	云南省昆明市西山区前卫街道办事处金坤尚城村(小区)AB-302	云南省昆明市西山区	西山区	0	0	0	0	1	5
赵东升	手足口病	2017-10-25 19:41:29	2017	10	001677253600	1	2014-02-24	3.66823	2	云南省昆明市五华区莲华办事处小菜园村(小区)336号	云南省昆明市五华区	五华区	0	0	0	0	1	5
杜王紫霖	手足口病	2017-10-25 18:32:32	2017	10	001002356600	2	2010-07-01	7.32039	3	云南省昆明市晋宁县晋城镇三合村委会新街村(小区)93号	云南省昆明市晋宁县	晋宁县	1	0	0	0	0	1
何晨瑞	手足口病	2017-10-25 17:46:28	2017	10	001677252100	1	2014-07-06	3.30661	2	云南省昆明市五华区莲华办事处小菜园村村(小区)192	云南省昆明市五华区	五华区	0	0	0	0	1	5
聂紫晗	手足口病	2017-10-25 17:04:33	2017	10	001631711200	2	2016-02-08	1.7131	1	云南省昆明市官渡区矣六乡海伦国际村(小区)13-D-603	云南省昆明市官渡区	官渡区	0	0	0	0	1	5
胡羽轩	手足口病	2017-10-25 16:44:12	2017	10	000971118700	1	2013-07-15	4.28117	2	云南省昆明市五华区不详乡镇学府路村(小区)8号	云南省昆明市五华区	五华区	0	0	0	0	1	5
黄一丹	手足口病	2017-10-25 15:22:38	2017	10	001595124900	2	2014-06-25	3.33646	2	云南省昆明市西山区福海街道办事处滇池路郑和小区和平巷村(小区)1栋3单元302室	云南省昆明市西山区	西山区	1	0	0	0	0	1
金昱蓉	手足口病	2017-10-25 13:51:04	2017	10	001654146500	2	2015-04-06	2.55599	1	云南省昆明市盘龙区联盟办事处滨江俊园村(小区)22-B	云南省昆明市盘龙区	盘龙区	0	0	0	0	1	5
付建婷	手足口病	2017-10-25 13:30:01	2017	10	001677223100	2	2014-06-03	3.39648	1	云南省昆明市呈贡县马金铺乡林塘村(小区)无门牌号	云南省昆明市呈贡县	呈贡县	0	0	0	0	1	5
和子轩	手足口病	2017-10-25 11:27:21	2017	10	001609234900	1	2014-04-22	3.51123	2	云南省昆明市西山区马街街道办事处晴朗云安村(小区)6-1-301	云南省昆明市西山区	西山区	0	0	0	0	1	5
李芊浔	手足口病	2017-10-25 11:26:22	2017	10	001607463100	2	2015-01-06	2.80213	1	云南省昆明市官渡区小板桥镇春城时光花园村(小区)13号地3座1606	云南省昆明市官渡区	官渡区	0	0	0	0	1	5
宋烯闻	手足口病	2017-10-25 11:24:42	2017	10	001677222100	1	2012-08-05	5.22238	2	云南省昆明市五华区不详乡镇联想科技城村(小区)2期6栋1805室	云南省昆明市五华区	五华区	1	0	0	0	0	1
陈健文	手足口病	2017-10-25 10:38:11	2017	10	000968375400	1	2013-07-24	4.25583	2	云南省昆明市五华区不详乡镇环城北路村(小区)286号	云南省昆明市五华区	五华区	0	0	0	0	1	5
王玥羽辰	手足口病	2017-10-25 9:53:45	2017	10	001580892800	2	2013-12-30	3.82043	2	云南省昆明市官渡区不详乡镇点睛苑小区村(小区)A栋1单元401室	云南省昆明市官渡区	官渡区	0	0	0	0	1	5
曹洲华	手足口病	2017-10-25 9:03:10	2017	10	001677181200	1	2016-12-18	0.852504	1	云南省昆明市官渡区不详乡镇云大西路云大知城村(小区)1期35栋4号	云南省昆明市官渡区	官渡区	0	0	0	0	1	5
李思羽	手足口病	2017-10-25 8:33:22	2017	10	001662495500	1	2013-12-17	3.85587	2	云南省昆明市五华区不详乡镇益珑大厦村(小区)A座12F	云南省昆明市五华区	五华区	0	0	0	0	1	5
杨孙丙耀	手足口病	2017-10-25 0:13:57	2017	10	001585286000	1	2014-02-02	3.72624	2	云南省昆明市西山区福海街道办事处滇池卫城景尚村(小区)21-1-402	云南省昆明市西山区	西山区	0	0	0	0	1	5
黄芓睿	手足口病	2017-10-24 23:01:03	2017	10	001598809600	1	2014-08-30	3.15389	2	云南省昆明市西山区福海街道办事处滇池卫城橡尚村(小区)3栋2单元102号	云南省昆明市西山区	西山区	0	0	0	0	1	5
赵一涵	手足口病	2017-10-24 17:46:05	2017	10	001676966900	2	2016-04-10	1.5407	1	云南省昆明市盘龙区不详乡镇万华路270号天宇花园村(小区)B栋-803号	云南省昆明市盘龙区	盘龙区	0	0	0	0	1	5
阮小娇	手足口病	2017-10-24 15:05:21	2017	10	001677164200	2	2013-05-11	4.4562	1	云南省昆明市官渡区关上街道办事处关上新村村(小区)148号	云南省昆明市官渡区	官渡区	1	0	0	0	0	1
田学森	手足口病	2017-10-24 14:46:42	2017	10	001676695200	1	2016-06-28	1.32407	1	云南省昆明市官渡区不详乡镇耀兴枫丹白露村(小区)12栋1404室	云南省昆明市官渡区	官渡区	0	0	0	0	1	5
张耀羽	手足口病	2017-10-24 14:40:06	2017	10	001630919500	1	2015-01-31	2.73131	2	云南省昆明市宜良县古城镇陆良营村委会大荒田村(小区)75	云南省昆明市宜良县	宜良县	0	0	0	0	1	5
李昌书	手足口病	2017-10-24 14:29:27	2017	10	001584684600	1	2014-01-23	3.75251	2	云南省昆明市富民县东村乡东村卫生院宿舍村(小区)无号	云南省昆明市富民县	富民县	0	0	0	0	1	5
普瑞轩	手足口病	2017-10-24 14:25:29	2017	10	001630190600	2	2014-07-18	3.27064	2	云南省昆明市富民县东村乡卫生院宿舍村(小区)无号	云南省昆明市富民县	富民县	0	0	0	0	1	5
韦意涵	手足口病	2017-10-24 13:27:58	2017	10	001643130600	2	2016-07-07	1.29928	1	云南省昆明市官渡区不详乡镇香颂时光村(小区)21栋1405室	云南省昆明市官渡区	官渡区	0	0	0	0	1	5
李钇婵	手足口病	2017-10-24 11:54:04	2017	10	000965852900	2	2013-07-29	4.23955	2	云南省昆明市嵩明县牛栏江镇田坝村(小区)39	云南省昆明市嵩明县	嵩明县	0	0	0	0	1	5
冯俊	手足口病	2017-10-24 11:39:03	2017	10	001677144900	2	2013-03-23	4.58997	2	云南省昆明市五华区不详乡镇新域盛景村(小区)3-803	云南省昆明市五华区	五华区	0	0	0	0	1	5
徐奥然	手足口病	2017-10-24 11:12:11	2017	10	000969151300	1	2011-11-11	5.95337	2	云南省昆明市五华区华山办事处翠湖俊园村(小区)B-3-406	云南省昆明市五华区	五华区	0	0	0	0	1	5
曹驭帆	手足口病	2017-10-24 10:57:51	2017	10	001599850300	1	2014-04-16	3.52486	2	云南省昆明市西山区前卫街道办事处橄榄谷村(小区)35-4-602	云南省昆明市西山区	西山区	0	0	0	0	1	5
肖文文之子	手足口病	2017-10-24 10:43:25	2017	10	001651539300	1	2016-11-01	0.978636	1	云南省昆明市西山区西苑街道办事处梁源小区4组团村(小区)7-3-302	云南省昆明市西山区	西山区	0	0	0	0	1	5
曹张宇	手足口病	2017-10-24 10:01:20	2017	10	001598106400	1	2014-08-18	3.18526	2	云南省昆明市西山区前卫街道办事处滇池卫城紫屿村(小区)2栋4单元402室	云南省昆明市西山区	西山区	0	0	0	0	1	5
李正彤	手足口病	2017-10-24 9:54:51	2017	10	001676993800	1	2015-03-03	2.64589	1	云南省昆明市官渡区关上街道办事处融城春晓村(小区)4-401	云南省昆明市官渡区	官渡区	0	0	0	0	1	5
干珵媛	手足口病	2017-10-24 9:34:29	2017	10	001610803100	2	2015-03-15	2.613	2	云南省昆明市官渡区官渡镇世纪城奥春苑村(小区)3栋1单元16B	云南省昆明市官渡区	官渡区	0	0	0	0	1	5
赵浩钧	手足口病	2017-10-24 8:55:24	2017	10	001669956600	1	2012-03-03	5.64373	2	云南省昆明市官渡区吴井街道办事处石油小区村(小区)4-2-402	云南省昆明市官渡区	官渡区	0	0	0	0	1	5
姚博原	手足口病	2017-10-24 1:03:42	2017	10	001582649400	1	2011-10-25	5.99875	2	云南省昆明市盘龙区青云办事处世博路世博生态城村(小区)7栋2单元701室	云南省昆明市盘龙区	盘龙区	1	0	0	0	0	1
刘显墨	手足口病	2017-10-24 0:08:36	2017	10	001601472000	1	2014-09-24	3.08284	1	云南省昆明市五华区莲华办事处江岸小区村(小区)42-1-601	云南省昆明市五华区	五华区	0	0	0	0	1	5
李盛贤	手足口病	2017-10-23 22:36:48	2017	10	001602342900	1	2014-06-21	3.34276	2	云南省昆明市西山区团结镇龙潭小村村(小区)53号	云南省昆明市西山区	西山区	0	0	0	0	1	5
王薪程	手足口病	2017-10-23 21:53:15	2017	10	001644796700	1	2014-04-11	3.53706	2	云南省昆明市五华区华山办事处环城北路村(小区)341号2单元601	云南省昆明市五华区	五华区	0	1	0	0	0	2
许皓轩	手足口病	2017-10-23 21:40:25	2017	10	000983296700	1	2012-11-20	4.92513	2	云南省昆明市盘龙区青云办事处银海白沙郡村(小区)12-1601	云南省昆明市盘龙区	盘龙区	0	0	0	0	1	5
王俊越	手足口病	2017-10-23 19:07:25	2017	10	001603556700	1	2014-11-09	2.95632	2	云南省昆明市盘龙区龙泉办事处落索坡村(小区)160	云南省昆明市盘龙区	盘龙区	0	0	0	0	1	5
张博文	手足口病	2017-10-23 17:12:48	2017	10	001677024800	1	2009-12-20	7.84317	3	云南省昆明市五华区龙翔办事处茭菱路村(小区)113号	云南省昆明市五华区	五华区	0	0	0	0	1	5
黄若曦	手足口病	2017-10-23 17:02:16	2017	10	001633809400	2	2015-10-02	2.06081	1	云南省昆明市盘龙区青云办事处白沙润园村(小区)5幢2单元301号	云南省昆明市盘龙区	盘龙区	0	1	0	0	0	2
杨宸霏	手足口病	2017-10-23 16:50:12	2017	10	001589286000	2	2014-04-02	3.56113	2	云南省昆明市安宁市连然镇蓝苑小区村(小区)1幢1单元202号	云南省昆明市安宁市	安宁市	0	0	0	0	1	5
吕琳菲	手足口病	2017-10-23 16:03:33	2017	10	001655246000	2	2017-01-08	0.790333	1	云南省昆明市西山区前卫街道办事处鹤唐福景小区村(小区)2-1101	云南省昆明市西山区	西山区	0	0	0	0	1	5
陈泽宇	手足口病	2017-10-23 14:55:51	2017	10	001024047100	1	2009-10-13	8.02908	3	云南省昆明市五华区黑林铺办事处人民西路输送机械厂村(小区)684号	云南省昆明市五华区	五华区	1	0	0	0	0	1
张宇	手足口病	2017-10-23 13:26:13	2017	10	001600006600	1	2012-12-04	4.88586	2	云南省昆明市西山区不详乡镇富城车世界村(小区)10-3-705	云南省昆明市西山区	西山区	0	0	0	0	1	5
李雨霏	手足口病	2017-10-23 13:22:09	2017	10	001616863500	2	2014-04-20	3.51145	2	云南省昆明市官渡区官渡镇世纪城惜春苑村(小区)2-3-11G	云南省昆明市官渡区	官渡区	0	0	0	0	1	5
曹诗研	手足口病	2017-10-23 12:58:08	2017	10	001608624800	2	2014-10-02	3.05966	2	云南省昆明市西山区棕树营街道办事处白马小区村(小区)60号	云南省昆明市西山区	西山区	0	0	0	0	1	5
李雨霏	手足口病	2017-10-23 11:42:47	2017	10	001616863500	2	2014-04-20	3.51126	2	云南省昆明市官渡区官渡镇世纪城惜春苑村(小区)2-3-11G	云南省昆明市官渡区	官渡区	0	0	0	0	1	5
陶樱中	手足口病	2017-10-23 10:40:33	2017	10	001587457800	1	2014-03-23	3.5878	2	云南省昆明市西山区不详乡镇马洒营金顺园村(小区)7-2-301	云南省昆明市西山区	西山区	0	0	0	0	1	5
胡可萱	手足口病	2017-10-23 10:07:07	2017	10	001592760100	2	2012-02-05	5.71505	3	云南省昆明市西山区永昌街道办事处永昌小区村(小区)19号301室	云南省昆明市西山区	西山区	0	0	0	0	1	5
左睿	手足口病	2017-10-23 9:27:25	2017	10	001579698800	1	2013-10-23	4.00108	2	云南省昆明市官渡区官渡镇世纪城玉春苑村(小区)23-1-6A	云南省昆明市官渡区	官渡区	0	0	0	0	1	5
马天宇	手足口病	2017-10-23 9:22:14	2017	10	001610078600	1	2014-08-04	3.22078	2	云南省昆明市西山区福海街道办事处西南海小区村(小区)E2-2-2-701	云南省昆明市西山区	西山区	0	0	0	0	1	5
阮锦彤	手足口病	2017-10-22 17:12:31	2017	10	001654829400	2	2016-11-13	0.941046	1	云南省昆明市官渡区金马街道办事处大树营社区村(小区)44号	云南省昆明市官渡区	官渡区	0	1	0	0	0	2
金一	手足口病	2017-10-22 16:41:51	2017	10	001647910500	1	2016-09-05	1.1299	1	云南省昆明市西山区福海街道办事处金海新区II期村(小区)7-505	云南省昆明市西山区	西山区	0	0	0	0	1	5
李纯熙	手足口病	2017-10-22 14:55:49	2017	10	000965561600	2	2013-09-09	4.11943	2	云南省昆明市西山区前卫街道办事处世纪半岛茶溪谷村(小区)12-1-201	云南省昆明市西山区	西山区	0	0	0	0	1	5
杨谨嘉	手足口病	2017-10-22 13:49:12	2017	10	001656891100	2	2016-10-21	1.00363	1	云南省昆明市西山区福海街道办事处滇池路杨家地小区村(小区)118号	云南省昆明市西山区	西山区	0	0	0	0	1	5
熊王辰宇	手足口病	2017-10-22 13:40:15	2017	10	000966716800	1	2013-03-29	4.56829	2	云南省昆明市官渡区金马街道办事处金马大村村(小区)1号2-702	云南省昆明市官渡区	官渡区	0	0	0	0	1	5
顾立宇	手足口病	2017-10-22 11:28:22	2017	10	001607832600	1	2014-07-17	3.26756	1	云南省昆明市呈贡县七甸乡七彩云南第一城村(小区)22-4202	云南省昆明市呈贡县	呈贡县	0	0	0	0	1	5
朱晨辰	手足口病	2017-10-22 11:10:57	2017	10	001633155000	1	2015-09-13	2.10942	1	云南省昆明市安宁市太平镇万辉新城村(小区)7区38号铺面	云南省昆明市安宁市	安宁市	0	0	0	0	1	5
李安然	手足口病	2017-10-22 9:35:02	2017	10	001659120700	2	2017-01-09	0.784119	1	云南省昆明市五华区不详乡镇经典双城村(小区)A-1-1504	云南省昆明市五华区	五华区	0	1	0	0	0	2
曹杰	手足口病	2017-10-21 22:56:54	2017	10	001676968500	1	2015-05-27	2.40645	2	云南省昆明市盘龙区不详乡镇溪畔丽景村(小区)1-204	云南省昆明市盘龙区	盘龙区	0	0	0	0	1	5
周宸荣	手足口病	2017-10-21 22:52:33	2017	10	001625100500	1	2014-10-30	2.97865	2	云南省昆明市西山区不详乡镇滇池卫城村(小区)蓝湾1-1-102	云南省昆明市西山区	西山区	0	0	0	0	1	5
杨羲哲	手足口病	2017-10-21 22:30:51	2017	10	001584629800	1	2013-12-10	3.86568	2	云南省昆明市西山区不详乡镇世纪半岛苹果谷村(小区)3-3-402	云南省昆明市西山区	西山区	0	1	0	0	0	2
金诚翰	手足口病	2017-10-21 20:27:32	2017	10	001651287600	1	2015-11-21	1.91883	1	云南省昆明市西山区福海街道办事处金牛小区村(小区)5-3-402	云南省昆明市西山区	西山区	0	1	0	0	0	2
吴宇	手足口病	2017-10-21 19:37:39	2017	10	001676956000	1	2013-08-02	4.22127	2	云南省昆明市五华区不详乡镇建工社区村(小区)149号	云南省昆明市五华区	五华区	0	1	0	0	0	2
黄淅	手足口病	2017-10-21 17:40:45	2017	10	001641074400	2	2016-06-22	1.33261	1	云南省昆明市官渡区六甲乡六甲村(小区)178	云南省昆明市官渡区	官渡区	0	0	0	0	1	5
宋浩然	手足口病	2017-10-21 16:30:58	2017	10	001624798100	1	2013-01-28	4.73015	2	云南省昆明市盘龙区不详乡镇滨江俊园村(小区)8栋2802室	云南省昆明市盘龙区	盘龙区	0	0	0	0	1	5
朱俊达	手足口病	2017-10-21 16:01:39	2017	10	001602062300	1	2014-10-24	2.9943	1	云南省昆明市安宁市连然镇东湖新天地村(小区)B栋1306室	云南省昆明市安宁市	安宁市	0	1	0	0	0	2
杨智淇	手足口病	2017-10-21 15:50:30	2017	10	001599992600	1	2014-08-07	3.20783	2	云南省昆明市西山区前卫街道办事处滇池卫城锦尚村(小区)10栋2单元401室	云南省昆明市西山区	西山区	0	1	0	0	0	2
李可鑫	手足口病	2017-10-21 15:07:03	2017	10	001676943500	1	2013-06-04	4.38229	2	云南省昆明市安宁市八街镇大龙潭村(小区)122	云南省昆明市安宁市	安宁市	0	1	0	0	0	2
聂奕丞	手足口病	2017-10-21 13:52:04	2017	10	001635326200	1	2015-11-09	1.95093	1	云南省昆明市官渡区不详乡镇日新路银海森林村(小区)28栋1单元402室	云南省昆明市官渡区	官渡区	0	1	0	0	0	2
王浩宇	手足口病	2017-10-21 12:54:51	2017	10	001625346300	1	2013-11-01	3.97136	2	云南省昆明市五华区黑林铺办事处春城慧谷村(小区)10栋3单元702室	云南省昆明市五华区	五华区	0	0	0	0	1	5
张苏裕	手足口病	2017-10-21 12:42:17	2017	10	001665670000	2	2012-04-29	5.47989	2	云南省昆明市安宁市温泉镇甸中小村村(小区)36	云南省昆明市安宁市	安宁市	0	1	0	0	0	2
袁景浩	手足口病	2017-10-21 12:11:08	2017	10	001627965700	1	2015-11-24	1.90967	1	云南省昆明市官渡区不详乡镇叶家村(小区)289	云南省昆明市官渡区	官渡区	0	0	0	0	1	5
樊昭妤	手足口病	2017-10-21 10:46:00	2017	10	001596254300	2	2011-01-05	6.79384	2	云南省昆明市五华区不详乡镇瓦仓南路村(小区)148	云南省昆明市五华区	五华区	0	1	0	0	0	2
韩梓玉	手足口病	2017-10-21 10:00:19	2017	10	001646116400	1	2016-08-23	1.16199	1	云南省昆明市官渡区不详乡镇半岛华府村(小区)4栋2单元602室	云南省昆明市官渡区	官渡区	0	0	0	0	1	5
杨淑茗	手足口病	2017-10-20 14:06:44	2017	10	001599841700	2	2014-08-03	3.21585	2	云南省昆明市富民县东村乡瓦窑田村(小区)3	云南省昆明市富民县	富民县	0	1	0	0	0	2
潘悦凡	手足口病	2017-10-20 12:32:57	2017	10	001614270100	2	2014-09-08	3.11711	1	云南省昆明市官渡区不详乡镇白沙润园村(小区)10栋1单元102室	云南省昆明市官渡区	官渡区	0	1	0	0	0	2
胡丘淮	手足口病	2017-10-20 12:00:38	2017	10	001638886800	1	2013-08-27	4.14921	2	云南省昆明市西山区团结镇团结乡大乐居村(小区)240	云南省昆明市西山区	西山区	0	1	0	0	0	2
王子杨	手足口病	2017-10-20 11:51:09	2017	10	001599974300	1	2014-07-17	3.26213	2	云南省昆明市西山区不详乡镇滇池卫城紫园村(小区)57-4	云南省昆明市西山区	西山区	0	0	0	0	1	5
陈玥桸	手足口病	2017-10-20 11:50:42	2017	10	001676850800	2	2016-10-09	1.03078	1	云南省昆明市西山区前卫街道办事处福信花园村(小区)3栋1单元302室	云南省昆明市西山区	西山区	0	0	0	0	1	5
角焮谕	手足口病	2017-10-20 11:08:44	2017	10	001609790000	2	2014-06-27	3.31681	2	云南省昆明市禄劝彝族苗族自治县不详乡镇角家营村(小区)37	云南省昆明市禄劝彝	禄劝彝	0	1	0	0	0	2
张宇晨	手足口病	2017-10-20 11:00:41	2017	10	001582186700	1	2013-11-26	3.89996	2	云南省昆明市五华区不详乡镇西翥街道办冬春社区村(小区)200	云南省昆明市五华区	五华区	0	1	0	0	0	2
羊书蔓	手足口病	2017-10-20 10:53:20	2017	10	001641549600	2	2014-08-24	3.15798	1	云南省昆明市嵩明县杨林镇大东山村(小区)126	云南省昆明市嵩明县	嵩明县	0	1	0	0	0	2
李梓嫣	手足口病	2017-10-20 9:10:19	2017	10	001629981200	2	2015-03-17	2.59653	2	云南省昆明市西山区西苑街道办事处碧鸡名城村(小区)10栋3303室	云南省昆明市西山区	西山区	0	1	0	0	0	2
何慕贤	手足口病	2017-10-19 16:04:16	2017	10	001646702700	1	2016-09-15	1.09424	1	云南省昆明市呈贡县大渔乡蓝光天骄城村(小区)9-801	云南省昆明市呈贡县	呈贡县	0	0	0	0	1	5
李晋娴	手足口病	2017-10-19 14:40:04	2017	10	001608851500	2	2014-06-25	3.31995	2	云南省昆明市盘龙区茨坝办事处明水丽景村(小区)1-2-601号	云南省昆明市盘龙区	盘龙区	0	1	0	0	0	2
张苧予	手足口病	2017-10-19 14:22:08	2017	10	001593135500	2	2014-05-24	3.40753	2	云南省昆明市安宁市连然镇文苑雅居村(小区)1-2-402号	云南省昆明市安宁市	安宁市	0	0	0	0	1	5
高歌	手足口病	2017-10-19 14:16:30	2017	10	001617049000	1	2014-01-17	3.75522	2	云南省昆明市西山区不详乡镇西南海村(小区)J1-1-401号	云南省昆明市西山区	西山区	0	0	0	0	1	5
杨宇晨	手足口病	2017-10-19 13:53:21	2017	10	001676790200	1	2012-10-04	5.04197	1	云南省昆明市五华区不详乡镇麻园村(小区)无号	云南省昆明市五华区	五华区	0	0	0	0	1	5
李周旭	手足口病	2017-10-19 13:47:28	2017	10	001645174800	1	2016-07-16	1.26098	1	云南省昆明市晋宁县晋城镇广济村村(小区)无号	云南省昆明市晋宁县	晋宁县	1	0	0	0	0	1
宋梓诚	手足口病	2017-10-19 13:22:47	2017	10	001603216400	1	2006-11-04	10.9584	3	云南省昆明市五华区不详乡镇二环西路村(小区)412	云南省昆明市五华区	五华区	1	0	0	0	0	1
何妤菲	手足口病	2017-10-19 13:16:15	2017	10	001676785700	2	2015-11-15	1.92896	1	云南省昆明市官渡区不详乡镇魅力之城村(小区)4栋1008室	云南省昆明市官渡区	官渡区	0	0	0	0	1	5
李承霖	手足口病	2017-10-19 12:35:03	2017	10	001632038900	1	2014-05-13	3.43744	2	云南省昆明市盘龙区茨坝办事处昆重小区村(小区)16-3-402	云南省昆明市盘龙区	盘龙区	0	0	0	0	1	5
张可馨	手足口病	2017-10-19 11:40:37	2017	10	001659122400	2	2014-07-16	3.26211	2	云南省昆明市盘龙区不详乡镇新车行天下村(小区)无号	云南省昆明市盘龙区	盘龙区	0	0	0	0	1	5
郭佳人	手足口病	2017-10-19 11:19:07	2017	10	001601591500	2	2014-09-24	3.07042	2	云南省昆明市西山区不详乡镇滇池卫城紫郢村(小区)6-4号	云南省昆明市西山区	西山区	0	0	0	0	1	5
周俊锋	手足口病	2017-10-19 11:02:07	2017	10	001650695400	1	2016-07-24	1.23877	1	云南省昆明市五华区不详乡镇和谐世纪村(小区)A-1702室	云南省昆明市五华区	五华区	0	0	0	0	1	5
叶梓豪	手足口病	2017-10-19 10:06:01	2017	10	001609446700	1	2014-07-02	3.30026	2	云南省昆明市呈贡县不详乡镇雨花毓秀小区明德苑村(小区)A-2-2202	云南省昆明市呈贡县	呈贡县	0	0	0	0	1	5
蔡昌佑	手足口病	2017-10-19 9:43:56	2017	10	001584167100	1	2013-12-30	3.80398	2	云南省昆明市西山区前卫街道办事处夏艺雅苑村(小区)3期7-2-301	云南省昆明市西山区	西山区	0	0	0	0	1	5
陈盛灿	手足口病	2017-10-19 9:36:54	2017	10	001598340100	1	2014-06-04	3.37687	2	云南省昆明市西山区不详乡镇西南海村(小区)O区G6-1206	云南省昆明市西山区	西山区	1	0	0	0	0	1
赵晨宇	手足口病	2017-10-19 9:31:49	2017	10	001603916100	1	2014-10-26	2.98261	1	云南省昆明市官渡区关上街道办事处73815部队村(小区)无号	云南省昆明市官渡区	官渡区	1	0	0	0	0	1
马亦冉	手足口病	2017-10-19 9:19:24	2017	10	001676759700	2	2014-07-16	3.26184	1	云南省昆明市寻甸回族彝族自治县先锋乡普鲁村村(小区)271号	云南省昆明市寻甸回	寻甸回	0	0	0	0	1	5
李鹏宇	手足口病	2017-10-18 22:42:54	2017	10	001617255300	1	2013-10-22	3.99164	2	云南省昆明市西山区不详乡镇西城时代村(小区)邵华苑1-2506	云南省昆明市西山区	西山区	0	0	0	0	1	5
倪逸萌	手足口病	2017-10-18 20:24:29	2017	10	001624076200	2	2015-05-27	2.39795	1	云南省昆明市官渡区金马街道办事处市政小区南区村(小区)22-2-25	云南省昆明市官渡区	官渡区	0	0	0	0	1	5
李珂萱	手足口病	2017-10-18 20:16:28	2017	10	001612497300	2	2014-10-12	3.01942	2	云南省昆明市西山区前卫街道办事处世纪半岛苹果谷村(小区)5-1-203	云南省昆明市西山区	西山区	0	1	0	0	0	2
柯邵涵	手足口病	2017-10-18 16:34:04	2017	10	001676727600	2	2014-10-08	3.02995	2	云南省昆明市禄劝彝族苗族自治县翠华乡界牌大村村(小区)16	云南省昆明市禄劝彝	禄劝彝	0	0	0	0	1	5
黄若熙	手足口病	2017-10-18 16:24:44	2017	10	001637901400	2	2015-07-29	2.22501	1	云南省昆明市官渡区不详乡镇菊花村村(小区)无号	云南省昆明市官渡区	官渡区	0	0	0	0	1	5
田薏琦	手足口病	2017-10-18 16:14:09	2017	10	001589159900	2	2014-01-27	3.72533	2	云南省昆明市五华区不详乡镇女3监干警小区村(小区)N栋1单元201室	云南省昆明市五华区	五华区	0	0	0	0	1	5
吴怡娜	手足口病	2017-10-18 12:33:16	2017	10	001021771700	2	2009-07-16	8.25879	3	云南省昆明市呈贡县大渔乡海晏办事处小海晏村(小区)106	云南省昆明市呈贡县	呈贡县	0	0	0	0	1	5
马博宸	手足口病	2017-10-18 11:37:13	2017	10	001627969100	1	2015-07-26	2.23267	1	云南省昆明市官渡区吴井街道办事处曙光小区26院村(小区)45栋1单元102室	云南省昆明市官渡区	官渡区	0	0	0	0	1	5
李瑾烨	手足口病	2017-10-18 11:19:49	2017	10	001598150700	2	2014-08-15	3.1772	2	云南省昆明市西山区前卫街道办事处润城2期村(小区)7-2003	云南省昆明市西山区	西山区	0	0	0	0	1	5
加拉华健	手足口病	2017-10-18 10:59:10	2017	10	000980990700	1	2012-09-30	5.04985	2	云南省昆明市官渡区矣六乡子君花园永泰园村(小区)23-4-903	云南省昆明市官渡区	官渡区	0	0	0	0	1	5
李吉清	手足口病	2017-10-18 9:28:55	2017	10	001653373400	1	2012-09-27	5.05789	2	云南省昆明市西山区团结镇棋台村村(小区)无号	云南省昆明市西山区	西山区	0	1	0	0	0	2
黄婧瑜	手足口病	2017-10-18 9:14:02	2017	10	001676676200	2	2014-05-31	3.38504	2	云南省昆明市西山区前卫街道办事处华夏曦岸村(小区)11-1-101	云南省昆明市西山区	西山区	0	0	0	0	1	5
苏琪砚	手足口病	2017-10-17 21:13:03	2017	10	001676426000	2	2014-02-10	3.68483	2	云南省昆明市官渡区小板桥镇海伦国际泰唔士区村(小区)6座2905室	云南省昆明市官渡区	官渡区	0	0	0	0	1	5
桂钿懿	手足口病	2017-10-17 19:38:34	2017	10	001606034200	1	2014-12-18	2.83318	1	云南省昆明市西山区前卫街道办事处红星国际晶品村(小区)4-2502	云南省昆明市西山区	西山区	0	1	0	0	0	2
李青芸	手足口病	2017-10-17 19:16:34	2017	10	001676656500	2	2016-10-08	1.02616	1	云南省昆明市嵩明县杨林镇下罗良村(小区)6号	云南省昆明市嵩明县	嵩明县	0	1	0	0	0	2
周靖博	手足口病	2017-10-17 16:06:07	2017	10	001637117600	1	2015-01-30	2.71505	2	云南省昆明市官渡区金马街道办事处东骧神骏村(小区)1704号	云南省昆明市官渡区	官渡区	0	1	0	0	0	2
石俊恺	手足口病	2017-10-17 14:27:33	2017	10	001676640400	1	2016-07-07	1.28023	1	云南省昆明市安宁市温泉镇后山莨村村(小区)29号	云南省昆明市安宁市	安宁市	0	0	0	0	1	5
鲁芷君	手足口病	2017-10-17 14:08:08	2017	10	001605420700	2	2014-02-22	3.65117	2	云南省昆明市盘龙区青云办事处金沙小区金秋苑村(小区)6栋1单元701号	云南省昆明市盘龙区	盘龙区	0	0	0	0	1	5
张钦溢	手足口病	2017-10-17 14:01:03	2017	10	001587216400	2	2014-04-05	3.53616	2	云南省昆明市官渡区关上街道办事处黑土凹村(小区)无号	云南省昆明市官渡区	官渡区	0	0	0	0	1	5
李怡瑾	手足口病	2017-10-17 12:50:42	2017	10	001614021400	2	2014-08-15	3.17463	2	云南省昆明市宜良县不详乡镇花城警苑村(小区)28栋903号	云南省昆明市宜良县	宜良县	0	0	0	0	1	5
黄敬雯	手足口病	2017-10-17 12:03:44	2017	10	001676620300	2	2016-02-15	1.67147	1	云南省昆明市西山区福海街道办事处金牛小区村(小区)3栋703室	云南省昆明市西山区	西山区	0	1	0	0	0	2
李亦琳	手足口病	2017-10-17 11:49:01	2017	10	001601836300	2	2012-09-23	5.06637	2	云南省昆明市盘龙区不详乡镇麦冲村(小区)73	云南省昆明市盘龙区	盘龙区	0	0	0	0	1	5
杨清秋	手足口病	2017-10-17 11:34:41	2017	10	001676622400	2	2011-07-27	6.22719	3	云南省昆明市五华区丰宁办事处林钢新村村(小区)13-502号	云南省昆明市五华区	五华区	0	1	0	0	0	2
山瑜婕	手足口病	2017-10-17 10:44:12	2017	10	001676605000	2	2012-06-03	5.37289	2	云南省昆明市盘龙区不详乡镇金实小区村(小区)5栋501室	云南省昆明市盘龙区	盘龙区	0	1	0	0	0	2
张梓夏	手足口病	2017-10-17 10:17:08	2017	10	001608960900	1	2014-07-08	3.27838	2	云南省昆明市西山区金碧街道办事处中央丽城村(小区)E-2-104	云南省昆明市西山区	西山区	0	0	0	0	1	5
周鑫一	手足口病	2017-10-17 9:15:25	2017	10	001633371400	1	2015-11-23	1.90112	1	云南省昆明市富民县永定镇环城南路村(小区)503号	云南省昆明市富民县	富民县	0	1	0	0	0	2
杨景瑜	手足口病	2017-10-16 21:04:32	2017	10	001621052000	1	2015-06-23	2.31863	1	云南省昆明市寻甸回族彝族自治县羊街镇大坟村村(小区)8号	云南省昆明市寻甸回	寻甸回	0	1	0	0	0	2
张晟睿	手足口病	2017-10-16 17:34:52	2017	10	001676570900	1	2012-07-24	5.2313	2	云南省昆明市官渡区矣六乡馨和园村(小区)4-2-1003	云南省昆明市官渡区	官渡区	0	0	0	0	1	5
赖泊锦	手足口病	2017-10-16 17:03:30	2017	10	001602620200	1	2014-07-17	3.25177	2	云南省昆明市五华区红云办事处书香门第村(小区)6-2-201	云南省昆明市五华区	五华区	0	0	0	0	1	5
安晴小	手足口病	2017-10-16 16:39:59	2017	10	001676565700	2	2011-06-13	6.3455	3	云南省昆明市五华区不详乡镇志城家园村(小区)3-2-602	云南省昆明市五华区	五华区	0	1	0	0	0	2
李俊颉	手足口病	2017-10-16 16:10:29	2017	10	001014963200	1	2011-05-04	6.45496	3	云南省昆明市五华区不详乡镇虹山东路116号村(小区)86-3-402	云南省昆明市五华区	五华区	0	1	0	0	0	2
尤斯贤	手足口病	2017-10-16 15:01:49	2017	10	000967961000	1	2012-06-15	5.33779	2	云南省昆明市官渡区阿拉乡小石坝公家村村(小区)无号	云南省昆明市官渡区	官渡区	0	0	0	0	1	5
杨漫莉	手足口病	2017-10-16 14:28:00	2017	10	001665717600	2	2013-11-07	3.94142	2	云南省昆明市西山区团结镇大河村村(小区)471	云南省昆明市西山区	西山区	0	1	0	0	0	2
黄少嵛	手足口病	2017-10-16 13:19:50	2017	10	001599158600	1	2014-08-08	3.19112	2	云南省昆明市西山区前卫街道办事处广福城雅福园村(小区)4-804	云南省昆明市西山区	西山区	0	1	0	0	0	2
李谨琦	手足口病	2017-10-16 13:08:16	2017	10	001676546600	1	2015-11-23	1.89883	1	云南省昆明市呈贡县马金铺乡林潭小区村(小区)15-1203	云南省昆明市呈贡县	呈贡县	0	0	0	0	1	5
陈雨兴	手足口病	2017-10-16 11:30:56	2017	10	000975586000	1	2013-05-21	4.40652	2	云南省昆明市西山区永昌街道办事处永昌小区永顺里村(小区)2-8-502	云南省昆明市西山区	西山区	0	0	0	0	1	5
李沁	手足口病	2017-10-16 10:10:00	2017	10	001649084500	2	2016-10-27	0.970359	1	云南省昆明市呈贡县斗南镇王家营村(小区)无号	云南省昆明市呈贡县	呈贡县	0	0	0	0	1	5
陈浩宇	手足口病	2017-10-16 9:46:31	2017	10	001661007200	1	2016-07-15	1.25505	1	云南省昆明市官渡区金马街道办事处金马寺灯泡厂员工宿舍村(小区)7-2-304	云南省昆明市官渡区	官渡区	0	0	0	0	1	5
毕裕承	手足口病	2017-10-16 0:21:03	2017	10	001625522100	1	2014-09-12	3.09381	2	云南省昆明市西山区福海街道办事处福康花园村(小区)9-2-101	云南省昆明市西山区	西山区	0	1	0	0	0	2
黄伟宸	手足口病	2017-10-15 18:00:53	2017	10	001673656800	1	2016-05-21	1.40383	1	云南省昆明市盘龙区不详乡镇王旗营静园小区村(小区)12-2-301	云南省昆明市盘龙区	盘龙区	0	0	0	0	1	5
蒋雨霏	手足口病	2017-10-15 17:02:38	2017	10	001649564700	2	2016-06-21	1.31885	1	云南省昆明市官渡区金马街道办事处金马悦城村(小区)1-1-1802	云南省昆明市官渡区	官渡区	0	0	0	0	1	5
梁基先	手足口病	2017-10-15 16:58:13	2017	10	001615527600	2	2012-11-28	4.88079	2	云南省昆明市盘龙区不详乡镇清水佳湖雅居村(小区)4-603	云南省昆明市盘龙区	盘龙区	0	1	0	0	0	2
金源曦	手足口病	2017-10-15 16:17:11	2017	10	001676478900	1	2014-04-25	3.47619	1	云南省昆明市五华区不详乡镇麻园村(小区)565号	云南省昆明市五华区	五华区	0	0	0	0	1	5
王浩东	手足口病	2017-10-15 15:11:35	2017	10	001652142000	1	2015-12-29	1.79776	1	云南省昆明市盘龙区不详乡镇林职院村(小区)2-2-401	云南省昆明市盘龙区	盘龙区	0	0	0	0	1	5
杨安菡	手足口病	2017-10-15 15:00:17	2017	10	001034337000	2	2011-12-24	5.81143	2	云南省昆明市官渡区不详乡镇新亚洲体育城水晶堡村(小区)17-2-601	云南省昆明市官渡区	官渡区	1	0	0	0	0	1
陈泗涵	手足口病	2017-10-15 13:56:53	2017	10	001645016200	1	2016-04-18	1.49372	1	云南省昆明市官渡区不详乡镇新亚洲体育城五环风尚村(小区)D23-4-102	云南省昆明市官渡区	官渡区	0	0	0	0	1	5
林泽扬	手足口病	2017-10-15 13:49:49	2017	10	001614484500	1	2013-08-14	4.17132	2	云南省昆明市官渡区不详乡镇新螺蛳湾2期3号写字楼村(小区)1708	云南省昆明市官渡区	官渡区	0	0	0	0	1	5
李艺舒彤	手足口病	2017-10-15 13:34:14	2017	10	001590188100	2	2013-05-01	4.45877	2	云南省昆明市官渡区不详乡镇长坡二社村(小区)98号	云南省昆明市官渡区	官渡区	0	0	0	0	1	5
李艺舒晨	手足口病	2017-10-15 13:29:36	2017	10	000971818300	2	2013-05-01	4.45876	2	云南省昆明市官渡区不详乡镇长坡村(小区)二社98号	云南省昆明市官渡区	官渡区	0	0	0	0	1	5
肖锐晨	手足口病	2017-10-15 13:14:28	2017	10	001676458900	1	2014-02-24	3.64011	2	云南省昆明市盘龙区不详乡镇金林碧水村(小区)133-1003	云南省昆明市盘龙区	盘龙区	0	0	0	0	1	5
杨妙恩	手足口病	2017-10-15 11:35:06	2017	10	001676446700	2	2015-07-16	2.25183	1	云南省昆明市西山区福海街道办事处阳光花园昕苑村(小区)6-2-302	云南省昆明市西山区	西山区	0	0	0	0	1	5
刘忻昊	手足口病	2017-10-14 23:01:56	2017	10	001627454800	1	2014-09-05	3.11009	2	云南省昆明市西山区前卫街道办事处金坤尚城村(小区)C-1906	云南省昆明市西山区	西山区	0	1	0	0	0	2
徐菲儿	手足口病	2017-10-14 17:10:53	2017	10	001614854500	2	2015-04-17	2.49614	1	云南省昆明市呈贡县大渔乡雨花村(小区)无号	云南省昆明市呈贡县	呈贡县	0	0	0	0	1	5
邓依舒	手足口病	2017-10-14 15:02:26	2017	10	001676405300	2	2016-04-26	1.4692	1	云南省昆明市官渡区金马街道办事处金马寺灯具市场村(小区)无号	云南省昆明市官渡区	官渡区	0	0	0	0	1	5
张祐铭	手足口病	2017-10-14 14:28:40	2017	10	001605443700	1	2014-11-26	2.88461	2	云南省昆明市西山区前卫街道办事处金色家园南园村(小区)16栋2单元602	云南省昆明市西山区	西山区	0	1	0	0	0	2
王一根	手足口病	2017-10-14 14:25:25	2017	10	001625301200	1	2015-07-15	2.25216	1	云南省昆明市官渡区不详乡镇小街怡园小区村(小区)112号	云南省昆明市官渡区	官渡区	0	0	0	0	1	5
陈鸿俊	手足口病	2017-10-14 10:45:53	2017	10	001633024600	1	2015-07-27	2.21889	1	云南省昆明市官渡区不详乡镇大石坝村(小区)2	云南省昆明市官渡区	官渡区	0	0	0	0	1	5
许哲郷	手足口病	2017-10-14 9:54:44	2017	10	001664763200	1	2016-12-15	0.8307	1	云南省昆明市官渡区不详乡镇云大知城村(小区)36栋1号	云南省昆明市官渡区	官渡区	0	0	0	0	1	5
杨雨诺	手足口病	2017-10-13 14:07:35	2017	10	001675135300	2	2015-09-18	2.07143	1	云南省昆明市嵩明县杨林镇上四板桥村(小区)48	云南省昆明市嵩明县	嵩明县	0	0	0	0	1	5
赵子涵	手足口病	2017-10-13 10:39:53	2017	10	001640264000	2	2016-06-18	1.32086	1	云南省昆明市西山区前卫街道办事处未名城村(小区)A8-2-803	云南省昆明市西山区	西山区	0	0	0	0	1	5
徐银彩	手足口病	2017-10-13 10:35:06	2017	10	001600878300	2	2014-02-11	3.66993	2	云南省昆明市盘龙区青云办事处金沙小区村(小区)8-1-702	云南省昆明市盘龙区	盘龙区	0	1	0	0	0	2
罗诗画	手足口病	2017-10-13 10:22:25	2017	10	001643872100	2	2016-08-10	1.17572	1	云南省昆明市官渡区关上街道办事处荣发花园荣利楼村(小区)3-501	云南省昆明市官渡区	官渡区	0	0	0	0	1	5
温翰祺	手足口病	2017-10-13 10:04:10	2017	10	000990105900	1	2010-02-11	7.66987	3	云南省昆明市西山区福海街道办事处船房小区村(小区)2栋3单元301室	云南省昆明市西山区	西山区	0	0	0	0	1	5
李思缘	手足口病	2017-10-13 9:52:40	2017	10	000982278600	2	2012-07-05	5.27423	2	云南省昆明市西山区碧鸡镇长坡村村(小区)37号	云南省昆明市西山区	西山区	0	0	0	0	1	5
蒋一涵	手足口病	2017-10-13 9:26:13	2017	10	001663065900	1	2017-02-02	0.693753	1	云南省昆明市官渡区小板桥镇新亚洲体育城星宇园村(小区)10-404	云南省昆明市官渡区	官渡区	0	1	0	0	0	2
范顺绮	手足口病	2017-10-13 1:04:15	2017	10	001676272600	2	2013-11-26	3.87966	1	云南省昆明市晋宁县晋城镇左所村(小区)无号	云南省昆明市晋宁县	晋宁县	0	1	0	0	0	2
王梓懿	手足口病	2017-10-12 19:55:11	2017	10	001676262700	2	2014-05-06	3.43828	2	云南省昆明市官渡区阿拉乡阿拉村村(小区)139	云南省昆明市官渡区	官渡区	0	1	0	0	0	2
刘恭谨	手足口病	2017-10-12 19:45:29	2017	10	001676260600	1	2017-01-20	0.727784	1	云南省昆明市官渡区金马街道办事处金马悦城村(小区)2-707	云南省昆明市官渡区	官渡区	0	0	0	0	1	5
马勋柔	手足口病	2017-10-12 14:10:35	2017	10	001676237800	2	2016-08-15	1.15973	1	云南省昆明市寻甸回族彝族自治县柯渡镇丹桂村(小区)121	云南省昆明市寻甸回	寻甸回	1	0	0	0	0	1
李尧臣	手足口病	2017-10-12 12:30:01	2017	10	000972700000	1	2013-02-27	4.62292	2	云南省昆明市西山区团结镇花红园大村村(小区)75号	云南省昆明市西山区	西山区	0	0	0	0	1	5
丁薇雅	手足口病	2017-10-12 11:12:50	2017	10	001653282600	2	2016-11-14	0.910246	1	云南省昆明市官渡区关上街道办事处银海森林村(小区)21-1-601	云南省昆明市官渡区	官渡区	0	0	0	0	1	5
盛钰焓	手足口病	2017-10-12 10:55:28	2017	10	001648155300	2	2015-10-15	1.9944	1	云南省昆明市盘龙区不详乡镇万科白沙润园二期村(小区)3栋301室	云南省昆明市盘龙区	盘龙区	0	1	0	0	0	2
代璟睿	手足口病	2017-10-12 9:41:41	2017	10	001586554000	1	2014-02-11	3.66709	2	云南省昆明市盘龙区不详乡镇锦悦四季小区村(小区)9栋3208室	云南省昆明市盘龙区	盘龙区	0	0	0	0	1	5
何一铭	手足口病	2017-10-11 21:39:59	2017	10	001603647100	1	2014-04-07	3.51513	2	云南省昆明市官渡区阿拉乡枫丹白露村(小区)12-1904	云南省昆明市官渡区	官渡区	0	1	0	0	0	2
陈家慧	手足口病	2017-10-11 15:22:52	2017	10	001612239600	2	2014-11-21	2.89019	1	云南省昆明市盘龙区不详乡镇白云路金尚俊园村(小区)2栋3509室	云南省昆明市盘龙区	盘龙区	0	0	0	0	1	5
谢天旭	手足口病	2017-10-11 14:57:47	2017	10	001637025500	1	2015-09-15	2.07426	1	云南省昆明市西山区前卫街道办事处佳湖新城村(小区)7-2-1001	云南省昆明市西山区	西山区	1	0	0	0	0	1
叶国蓉之子	手足口病	2017-10-11 12:32:38	2017	10	000976607200	1	2013-04-24	4.46687	2	云南省昆明市呈贡县不详乡镇雨花毓秀小区书香苑村(小区)B栋1单元102室	云南省昆明市呈贡县	呈贡县	0	0	0	0	1	5
张轲然	手足口病	2017-10-11 10:31:01	2017	10	001628616800	2	2012-08-06	5.18121	2	云南省昆明市官渡区不详乡镇牛街庄盛和家园村(小区)D栋2304室	云南省昆明市官渡区	官渡区	0	0	0	0	1	5
李思颖	手足口病	2017-10-11 10:06:52	2017	10	001604258500	2	2014-10-24	2.96625	2	云南省昆明市嵩明县杨桥乡下甸心村(小区)207	云南省昆明市嵩明县	嵩明县	0	0	0	0	1	5
李泽福	手足口病	2017-10-11 9:33:39	2017	10	001637392100	1	2013-06-07	4.34606	2	云南省昆明市官渡区小板桥镇世纪城元春苑村(小区)9-4-6L	云南省昆明市官渡区	官渡区	0	0	0	0	1	5
周鑫琦	手足口病	2017-10-11 9:10:59	2017	10	001647870100	2	2016-06-12	1.33164	1	云南省昆明市官渡区关上街道办事处土桥村村(小区)333号	云南省昆明市官渡区	官渡区	0	0	0	0	1	5
李沁桐	手足口病	2017-10-11 1:20:32	2017	10	001676110700	2	2016-03-29	1.53609	1	云南省昆明市盘龙区青云办事处美术小区村(小区)1-1502	云南省昆明市盘龙区	盘龙区	0	0	0	0	1	5
付泳钦	手足口病	2017-10-10 17:33:00	2017	10	001614385600	1	2014-04-10	3.50371	1	云南省昆明市西山区不详乡镇白草村村(小区)97	云南省昆明市西山区	西山区	0	0	0	0	1	5
邓腮蓉	手足口病	2017-10-10 17:08:17	2017	10	001676096500	2	2016-01-14	1.74049	1	云南省昆明市官渡区大板桥镇山瓦村(小区)无号	云南省昆明市官渡区	官渡区	0	0	0	0	1	5
袁云旺	手足口病	2017-10-10 16:01:25	2017	10	001676091900	1	2013-02-27	4.61784	1	云南省昆明市呈贡县不详乡镇黄土坡村(小区)无号	云南省昆明市呈贡县	呈贡县	0	0	0	0	1	5
高久顺	手足口病	2017-10-10 15:31:15	2017	10	001667684800	1	2016-07-19	1.22833	1	云南省昆明市官渡区小板桥镇东聚五金机电建材城东区村(小区)6-12	云南省昆明市官渡区	官渡区	0	1	0	0	0	2
罗悦菲	手足口病	2017-10-10 14:14:52	2017	10	001665304100	2	2016-01-25	1.71004	1	云南省昆明市西山区前卫街道办事处滇池卫城锦尚村(小区)2栋3单元302室	云南省昆明市西山区	西山区	0	0	0	0	1	5
李贤铱	手足口病	2017-10-10 12:43:54	2017	10	001639478400	2	2014-07-23	3.21843	1	云南省昆明市官渡区不详乡镇中晟溪城村(小区)1-2-405	云南省昆明市官渡区	官渡区	0	0	0	0	1	5
张珂源	手足口病	2017-10-10 12:21:18	2017	10	001664775000	1	2012-04-18	5.47985	2	云南省昆明市嵩明县不详乡镇龙街村(小区)无号	云南省昆明市嵩明县	嵩明县	1	0	0	0	0	1
丁羽轩	手足口病	2017-10-10 11:15:11	2017	10	001676061800	1	2013-11-26	3.8726	2	云南省昆明市官渡区不详乡镇海运花园村(小区)6栋2单元304号	云南省昆明市官渡区	官渡区	0	0	0	0	1	5
赖沫浔	手足口病	2017-10-10 10:33:50	2017	10	001597351600	1	2014-07-17	3.23461	2	云南省昆明市五华区不详乡镇小康大道书香门第村(小区)6栋2单元201室	云南省昆明市五华区	五华区	0	1	0	0	0	2
李诺祁	手足口病	2017-10-10 10:22:21	2017	10	001599412000	1	2014-08-23	3.13328	1	云南省昆明市官渡区不详乡镇昆船工业区村(小区)B9-4-201	云南省昆明市官渡区	官渡区	0	1	0	0	0	2
王淼	手足口病	2017-10-10 1:08:57	2017	10	001633103900	2	2016-01-13	1.7414	1	云南省昆明市嵩明县小街镇哈前村委会村(小区)182号	云南省昆明市嵩明县	嵩明县	0	0	0	0	1	5
元易贞	手足口病	2017-10-09 23:10:39	2017	10	001676029000	2	2015-06-30	2.28054	1	云南省昆明市安宁市连然镇金安巷村(小区)33号	云南省昆明市安宁市	安宁市	0	0	0	0	1	5
邓绣潆	手足口病	2017-10-09 20:10:15	2017	10	001598198600	2	2014-08-21	3.13714	1	云南省昆明市官渡区吴井街道办事处老民航路村(小区)1号-3-1-401	云南省昆明市官渡区	官渡区	0	0	0	0	1	5
王泓锦	手足口病	2017-10-09 17:44:43	2017	10	001668851100	1	2015-12-03	1.85281	1	云南省昆明市五华区不详乡镇春城慧谷村(小区)8-1306	云南省昆明市五华区	五华区	0	0	0	0	1	5
杨可馨	手足口病	2017-10-09 17:32:43	2017	10	001672626200	2	2014-08-11	3.16422	2	云南省昆明市西山区金碧街道办事处船房小区村(小区)1-2-102	云南省昆明市西山区	西山区	0	0	0	0	1	5
李函凝	手足口病	2017-10-09 16:30:09	2017	10	001587326300	2	2010-11-19	6.89032	3	云南省昆明市盘龙区不详乡镇金安小区村(小区)高8-704	云南省昆明市盘龙区	盘龙区	0	0	0	0	1	5
耿湉	手足口病	2017-10-09 15:08:41	2017	10	001650728300	2	2016-10-20	0.970927	1	云南省昆明市五华区黑林铺办事处美丽新世界村(小区)3-1-501	云南省昆明市五华区	五华区	0	0	0	0	1	5
谌自清	手足口病	2017-10-09 14:58:20	2017	10	001668590600	1	2016-08-04	1.18172	1	云南省昆明市西山区福海街道办事处金岸春天村(小区)8-1-101	云南省昆明市西山区	西山区	0	0	0	0	1	5
朱蕊	手足口病	2017-10-09 14:47:47	2017	10	001632731200	2	2014-05-23	3.38293	2	云南省昆明市官渡区小板桥镇云溪村村(小区)174号	云南省昆明市官渡区	官渡区	0	0	0	0	1	5
陈俊熹	手足口病	2017-10-09 14:09:45	2017	10	001585470100	1	2013-10-23	3.96329	2	云南省昆明市西山区福海街道办事处船房新村村(小区)154号	云南省昆明市西山区	西山区	0	1	0	0	0	2
胡梓妍	手足口病	2017-10-09 14:06:54	2017	10	001608823100	2	2014-06-27	3.28703	1	云南省昆明市盘龙区青云办事处金色交响小区村(小区)6-18	云南省昆明市盘龙区	盘龙区	0	0	0	0	1	5
梁芯雨	手足口病	2017-10-09 13:37:46	2017	10	001583183100	2	2013-10-22	3.96596	2	云南省昆明市西山区永昌街道办事处盛高大城村(小区)7-1-204	云南省昆明市西山区	西山区	0	0	0	0	1	5
陈玉庆	手足口病	2017-10-09 13:17:53	2017	10	001649831500	1	2016-10-01	1.02274	1	云南省昆明市官渡区大板桥镇长坡村(小区)220	云南省昆明市官渡区	官渡区	0	0	0	0	1	5
任泺霖	手足口病	2017-10-09 11:07:21	2017	10	001639935800	2	2016-06-04	1.34829	1	云南省昆明市西山区前卫街道办事处广福城和福园村(小区)1-2101	云南省昆明市西山区	西山区	0	0	0	0	1	5
周诗琪	手足口病	2017-10-09 10:52:47	2017	10	001615031000	2	2014-10-24	2.96086	1	云南省昆明市官渡区矣六乡悦城花园村(小区)1-2301	云南省昆明市官渡区	官渡区	0	0	0	0	1	5
李祖函	手足口病	2017-10-09 10:27:32	2017	10	001675969800	1	2016-01-23	1.71235	1	云南省昆明市五华区红云办事处龙溪花园村(小区)5-1-502	云南省昆明市五华区	五华区	0	0	0	0	1	5
肖羽诺	手足口病	2017-10-09 10:25:35	2017	10	001654610600	1	2016-12-21	0.800642	1	云南省昆明市安宁市县街镇大元末村村(小区)191号	云南省昆明市安宁市	安宁市	0	0	0	0	1	5
王星竹	手足口病	2017-10-09 10:09:49	2017	10	001629694200	1	2015-12-15	1.81909	1	云南省昆明市西山区团结镇上冲村(小区)31号	云南省昆明市西山区	西山区	0	0	0	0	1	5
计宝权	手足口病	2017-10-09 9:33:28	2017	10	001613880600	1	2014-08-18	3.14414	2	云南省昆明市盘龙区双龙乡哈马者村(小区)11号	云南省昆明市盘龙区	盘龙区	0	0	0	0	1	5
付泳钦	手足口病	2017-10-08 23:54:10	2017	10	001614385600	1	2014-04-10	3.49896	2	云南省昆明市西山区碧鸡镇白草村(小区)97	云南省昆明市西山区	西山区	0	0	0	0	1	5
陈泓铭	手足口病	2017-10-08 17:37:01	2017	10	001632082800	1	2016-01-07	1.75423	1	云南省昆明市西山区前卫街道办事处佳湖花园小区村(小区)2-1-302	云南省昆明市西山区	西山区	0	0	0	0	1	5
赵智翔	手足口病	2017-10-08 17:04:03	2017	10	001610915000	1	2012-09-12	5.07245	2	云南省昆明市官渡区矣六乡高庙村(小区)345	云南省昆明市官渡区	官渡区	0	0	0	0	1	5
李欣悦	手足口病	2017-10-08 16:15:59	2017	10	001597831500	2	2010-11-03	6.93136	3	云南省昆明市五华区黑林铺办事处西城时代村(小区)7-3005	云南省昆明市五华区	五华区	1	0	0	0	0	1
周明轩	手足口病	2017-10-08 16:03:38	2017	10	001636172100	1	2016-03-30	1.52682	1	云南省昆明市五华区丰宁办事处丰宁小区村(小区)17-3-602	云南省昆明市五华区	五华区	0	0	0	0	1	5
刘耘含	手足口病	2017-10-08 15:58:18	2017	10	001641339200	2	2016-05-21	1.38444	1	云南省昆明市呈贡县吴家营乡师范大学教师宿舍村(小区)书香D-2-901	云南省昆明市呈贡县	呈贡县	0	0	0	0	1	5
王浩然	手足口病	2017-10-08 15:39:55	2017	10	001613195900	1	2015-04-16	2.48228	1	云南省昆明市五华区护国办事处同仁街村(小区)41号C-16	云南省昆明市五华区	五华区	0	0	0	0	1	5
杨柠语	手足口病	2017-10-08 13:48:37	2017	10	001662540500	2	2016-08-29	1.11041	1	云南省昆明市五华区普吉办事处联想科技城村(小区)10-601	云南省昆明市五华区	五华区	0	0	0	0	1	5
王著	手足口病	2017-10-08 13:33:04	2017	10	001675891800	1	2015-05-28	2.36705	1	云南省昆明市盘龙区不详乡镇金江小区村(小区)E1-100-701	云南省昆明市盘龙区	盘龙区	0	0	0	0	1	5
马梓毓	手足口病	2017-10-08 11:39:14	2017	10	001675721700	2	2015-01-10	2.74466	1	云南省昆明市晋宁县夕阳彝族乡田房村(小区)85	云南省昆明市晋宁县	晋宁县	0	0	0	0	1	5
李泽锐	手足口病	2017-10-08 11:34:38	2017	10	001645389200	1	2016-08-30	1.10741	1	云南省昆明市官渡区矣六乡新亚洲体育城村(小区)G11-2-502	云南省昆明市官渡区	官渡区	0	0	0	0	1	5
胡昕然	手足口病	2017-10-08 11:17:33	2017	10	001604901300	2	2014-05-05	3.42908	2	云南省昆明市呈贡县不详乡镇呈贡大学城云南白药街村(小区)颐明园A-2-502	云南省昆明市呈贡县	呈贡县	0	0	0	0	1	5
汪子承	手足口病	2017-10-08 10:07:23	2017	10	001675874900	1	2017-03-19	0.556939	1	云南省昆明市西山区碧鸡镇中铁二院村(小区)7-302	云南省昆明市西山区	西山区	0	0	0	0	1	5
何苗	手足口病	2017-10-07 23:28:44	2017	10	001660338200	2	2016-10-25	0.952713	1	云南省昆明市盘龙区不详乡镇鑫安花园村(小区)1-3-502	云南省昆明市盘龙区	盘龙区	0	0	0	0	1	5
朱正霖	手足口病	2017-10-07 18:48:14	2017	10	001654786300	1	2016-03-03	1.59831	1	云南省昆明市官渡区小板桥镇珥琮村村(小区)17号	云南省昆明市官渡区	官渡区	0	0	0	0	1	5
张珂源	手足口病	2017-10-07 17:49:06	2017	10	001664775000	1	2012-04-18	5.47226	2	云南省昆明市嵩明县不详乡镇龙街村(小区)181	云南省昆明市嵩明县	嵩明县	1	0	0	0	0	1
彭菀晨	手足口病	2017-10-07 17:39:06	2017	10	001586731900	2	2013-09-23	4.04034	2	云南省昆明市西山区不详乡镇气象路华海小区村(小区)11栋1单元102室	云南省昆明市西山区	西山区	1	0	0	0	0	1
王文硕	手足口病	2017-10-07 17:12:45	2017	10	001675843900	1	2016-05-24	1.37363	1	云南省昆明市东川区铜都镇岩脚村(小区)8组	云南省昆明市东川区	东川区	0	0	0	0	1	5
胡海	手足口病	2017-10-07 16:58:26	2017	10	001624164600	1	2015-07-21	2.21686	1	云南省昆明市官渡区六甲乡六甲村(小区)29	云南省昆明市官渡区	官渡区	0	0	0	0	1	5
李雨晨	手足口病	2017-10-07 15:40:41	2017	10	001675831000	2	2014-03-13	3.57195	2	云南省昆明市西山区前卫街道办事处陆家路村(小区)28	云南省昆明市西山区	西山区	1	0	0	0	0	1
刘柏妍	手足口病	2017-10-07 15:17:39	2017	10	001664063200	2	2015-04-30	2.44117	1	云南省昆明市嵩明县嵩阳镇大庄村(小区)8	云南省昆明市嵩明县	嵩明县	0	0	0	0	1	5
周毅洁	手足口病	2017-10-07 14:58:37	2017	10	000970424200	2	2011-02-28	6.60814	3	云南省昆明市官渡区不详乡镇世纪城忆春苑村(小区)9栋2单元1502室	云南省昆明市官渡区	官渡区	0	0	0	0	1	5
卢佳诺	手足口病	2017-10-07 14:37:21	2017	10	001603984000	2	2014-09-29	3.02426	2	云南省昆明市五华区不详乡镇万科金域国际村(小区)10栋1061号	云南省昆明市五华区	五华区	0	0	0	0	1	5
高雯昕	手足口病	2017-10-07 14:29:17	2017	10	001621276800	2	2015-08-09	2.16455	1	云南省昆明市官渡区不详乡镇银海畅园西区村(小区)1栋2单元503室	云南省昆明市官渡区	官渡区	0	0	0	0	1	5
薛智珂	手足口病	2017-10-07 14:08:52	2017	10	001622745300	1	2011-12-03	5.84693	2	云南省昆明市官渡区不详乡镇金福地花园村(小区)12栋-904	云南省昆明市官渡区	官渡区	0	0	0	0	1	5
马柏涵	手足口病	2017-10-07 13:59:18	2017	10	001675814200	1	2015-03-02	2.60255	1	云南省昆明市西山区前卫街道办事处广福路湖畔之梦村(小区)42栋2单元1002号	云南省昆明市西山区	西山区	0	0	0	0	1	5
李文汐	手足口病	2017-10-07 13:30:00	2017	10	001675814000	2	2012-10-27	4.9461	2	云南省昆明市五华区不详乡镇商院路村(小区)1号	云南省昆明市五华区	五华区	0	0	0	0	1	5
刘翼逍	手足口病	2017-10-07 11:41:53	2017	10	001590237800	1	2014-04-17	3.47567	2	云南省昆明市西山区前卫街道办事处福龙路嘉和小区村(小区)10栋302室	云南省昆明市西山区	西山区	0	0	0	0	1	5
李玮晨	手足口病	2017-10-07 11:34:23	2017	10	000977733900	1	2013-03-30	4.52425	2	云南省昆明市五华区不详乡镇北仓村(小区)4栋1单元501室	云南省昆明市五华区	五华区	0	0	0	0	1	5
陈姝羽	手足口病	2017-10-07 10:47:07	2017	10	001646929500	2	2016-06-29	1.27433	1	云南省昆明市五华区不详乡镇融城园城村(小区)11栋1704号	云南省昆明市五华区	五华区	0	1	0	0	0	2
王杉	手足口病	2017-10-07 9:17:32	2017	10	001652566900	1	2016-05-04	1.42748	1	云南省昆明市嵩明县杨林镇玉龙路村(小区)84	云南省昆明市嵩明县	嵩明县	0	1	0	0	0	2
邓然心	手足口病	2017-10-06 22:26:23	2017	10	001630800000	2	2015-12-22	1.79311	1	云南省昆明市官渡区不详乡镇世纪城望春苑村(小区)10-1-10B	云南省昆明市官渡区	官渡区	0	0	0	0	1	5
白雪	手足口病	2017-10-06 20:00:03	2017	10	001655338700	2	2010-10-13	6.9838	3	云南省昆明市官渡区金马街道办事处大桥村村(小区)16号	云南省昆明市官渡区	官渡区	0	0	0	0	1	5
陈泓序	手足口病	2017-10-06 17:00:23	2017	10	001647741900	1	2016-02-05	1.66929	1	云南省昆明市呈贡县不详乡镇雨花办事处蓝光天骄城村(小区)7-3102	云南省昆明市呈贡县	呈贡县	0	0	0	0	1	5
王悦然	手足口病	2017-10-06 16:47:46	2017	10	001645912000	2	2016-01-06	1.7514	1	云南省昆明市嵩明县嵩阳镇银杏人家村(小区)28--3-602	云南省昆明市嵩明县	嵩明县	0	0	0	0	1	5
王梓彤	手足口病	2017-10-06 16:23:44	2017	10	000971650000	2	2013-07-29	4.19078	2	云南省昆明市盘龙区不详乡镇颐欣里小区村(小区)12-1-402	云南省昆明市盘龙区	盘龙区	0	0	0	0	1	5
瞿未泱	手足口病	2017-10-06 15:53:45	2017	10	001604647800	2	2012-03-16	5.55965	2	云南省昆明市西山区前卫街道办事处广福小区村(小区)14-3-1101	云南省昆明市西山区	西山区	0	0	0	0	1	5
刀荣馨	手足口病	2017-10-06 15:48:37	2017	10	001627767700	2	2015-08-30	2.10447	1	云南省昆明市官渡区小板桥镇中林建材市场村(小区)C-20	云南省昆明市官渡区	官渡区	0	0	0	0	1	5
吴思錡	手足口病	2017-10-06 15:37:06	2017	10	000973171300	2	2012-07-26	5.19822	2	云南省昆明市五华区不详乡镇中天花园村(小区)3-2-303	云南省昆明市五华区	五华区	0	0	0	0	1	5
宋思琪	手足口病	2017-10-06 13:54:28	2017	10	001645414800	2	2016-03-29	1.52383	1	云南省昆明市官渡区小板桥镇华潮水产品城村(小区)306D	云南省昆明市官渡区	官渡区	0	0	0	0	1	5
罗洋凯	手足口病	2017-10-06 13:46:31	2017	10	001675716200	1	2016-09-06	1.08302	1	云南省昆明市嵩明县杨林镇嘉丽泽农场雄而兴公司村(小区)无号	云南省昆明市嵩明县	嵩明县	0	0	0	0	1	5
罗子晗	手足口病	2017-10-06 13:21:01	2017	10	001638781300	2	2016-04-14	1.47996	1	云南省昆明市官渡区不详乡镇鑫都韵城村(小区)10-3-404	云南省昆明市官渡区	官渡区	0	0	0	0	1	5
额莜燃	手足口病	2017-10-06 11:45:10	2017	10	001629998800	2	2016-01-19	1.71524	1	云南省昆明市安宁市不详乡镇安澜雅苑村(小区)26--2-403	云南省昆明市安宁市	安宁市	0	0	0	0	1	5
姬萌怡	手足口病	2017-10-06 11:42:12	2017	10	001622937000	2	2014-10-06	3.00202	2	云南省昆明市盘龙区龙泉办事处龙泉路村(小区)168号	云南省昆明市盘龙区	盘龙区	0	0	0	0	1	5
李熙宸	手足口病	2017-10-06 11:34:11	2017	10	001646582800	2	2016-09-16	1.05539	1	云南省昆明市五华区大观办事处东风西路村(小区)305号	云南省昆明市五华区	五华区	0	0	0	0	1	5
李莯宸	手足口病	2017-10-06 11:20:28	2017	10	001632126600	1	2015-11-22	1.87398	1	云南省昆明市官渡区金马街道办事处东骧神骏煦泰苑村(小区)2-1-1104	云南省昆明市官渡区	官渡区	0	0	0	0	1	5
刘禹成	手足口病	2017-10-06 9:38:43	2017	10	001586854800	1	2009-01-13	8.72937	3	云南省昆明市西山区团结镇柏枝园村村(小区)19号	云南省昆明市西山区	西山区	0	0	0	0	1	5
杨筱筱	手足口病	2017-10-06 9:22:40	2017	10	001660394400	2	2016-08-29	1.10442	1	云南省昆明市五华区不详乡镇螺峰街村(小区)118号	云南省昆明市五华区	五华区	0	0	0	0	1	5
杨玥	手足口病	2017-10-06 1:54:01	2017	10	001666603300	2	2016-04-16	1.47318	1	云南省昆明市嵩明县杨林镇下罗良村村(小区)427	云南省昆明市嵩明县	嵩明县	0	0	0	0	1	5
杨秋然	手足口病	2017-10-06 0:59:27	2017	10	001675670600	2	2015-09-23	2.03707	1	云南省昆明市宜良县不详乡镇阳宗镇脚步哨村(小区)92-1	云南省昆明市宜良县	宜良县	0	0	0	0	1	5
侯瑾榆	手足口病	2017-10-06 0:16:00	2017	10	001670795000	2	2016-08-07	1.16362	1	云南省昆明市宜良县匡远镇西山村村(小区)247	云南省昆明市宜良县	宜良县	0	1	0	0	0	2
胡益铭	手足口病	2017-10-05 21:33:09	2017	10	001610965700	1	2014-11-29	2.85256	2	云南省昆明市西山区前卫街道办事处双河湾村(小区)1-101	云南省昆明市西山区	西山区	0	0	0	0	1	5
朱芷莹	手足口病	2017-10-05 17:19:43	2017	10	001628730700	2	2015-11-15	1.89109	1	云南省昆明市官渡区官渡镇世纪城惜春苑村(小区)8栋1单元2B	云南省昆明市官渡区	官渡区	0	0	0	0	1	5
陈嘉懿	手足口病	2017-10-05 16:17:45	2017	10	001651759500	1	2016-11-15	0.888923	1	云南省昆明市西山区前卫街道办事处滇池卫城村(小区)28栋3单元102号	云南省昆明市西山区	西山区	0	0	0	0	1	5
张若宇	手足口病	2017-10-05 15:56:11	2017	10	001625105500	1	2014-04-10	3.48984	2	云南省昆明市五华区黑林铺办事处春城慧谷村(小区)5栋2308室	云南省昆明市五华区	五华区	1	0	0	0	0	1
金梓晨	手足口病	2017-10-05 15:19:22	2017	10	000966443100	1	2013-09-14	4.05924	2	云南省昆明市西山区团结镇棋台大村村(小区)280	云南省昆明市西山区	西山区	0	0	0	0	1	5
周琳娜	手足口病	2017-10-05 15:16:06	2017	10	001675642500	2	2015-04-26	2.44664	2	云南省昆明市官渡区关上街道办事处万德村村(小区)279号	云南省昆明市官渡区	官渡区	0	0	0	0	1	5
任天佑	手足口病	2017-10-05 13:42:15	2017	10	001674573100	1	2015-01-02	2.75858	1	云南省昆明市官渡区小板桥镇永丰园村(小区)B-4-5	云南省昆明市官渡区	官渡区	0	0	0	0	1	5
李任	手足口病	2017-10-05 13:30:20	2017	10	001655482200	1	2016-07-19	1.21441	1	云南省昆明市西山区团结镇大乐居村村(小区)120号	云南省昆明市西山区	西山区	0	0	0	0	1	5
权序洹	手足口病	2017-10-05 12:55:00	2017	10	001645192400	1	2013-04-14	4.47786	2	云南省昆明市五华区红云办事处国富现代城村(小区)2-1807	云南省昆明市五华区	五华区	0	0	0	0	1	5
周瑞阳	手足口病	2017-10-05 10:56:56	2017	10	001635893500	1	2016-02-07	1.66039	1	云南省昆明市盘龙区不详乡镇滇源镇苏海村(小区)86	云南省昆明市盘龙区	盘龙区	1	0	0	0	0	1
阮以昕	手足口病	2017-10-05 10:44:59	2017	10	001625619800	2	2015-10-11	1.98617	1	云南省昆明市官渡区关上街道办事处日新路盛世岭南村(小区)A栋2单元1504	云南省昆明市官渡区	官渡区	0	0	0	0	1	5
张恒瑜	手足口病	2017-10-05 9:48:09	2017	10	001650580500	1	2016-04-15	1.47408	1	云南省昆明市官渡区六甲乡福保村村(小区)596	云南省昆明市官渡区	官渡区	0	0	0	0	1	5
李易竺	手足口病	2017-10-05 9:02:37	2017	10	001650080900	2	2015-12-31	1.76421	1	云南省昆明市宜良县古城镇贾王村委会王家村村(小区)56号	云南省昆明市宜良县	宜良县	0	0	0	0	1	5
魏宇航	手足口病	2017-10-04 23:16:17	2017	10	001675567700	1	2016-09-05	1.08137	1	云南省昆明市西山区团结镇和平村村(小区)145	云南省昆明市西山区	西山区	0	0	0	0	1	5
马依诺	手足口病	2017-10-04 18:30:21	2017	10	001675561000	2	2016-11-01	0.924767	1	云南省昆明市嵩明县小街镇大保旺村(小区)149	云南省昆明市嵩明县	嵩明县	0	0	0	0	1	5
甘馨竹	手足口病	2017-10-04 18:05:06	2017	10	001603278200	2	2013-11-19	3.87612	2	云南省昆明市盘龙区不详乡镇金州湾村(小区)5-2-1605	云南省昆明市盘龙区	盘龙区	0	0	0	0	1	5
顾芮宁	手足口病	2017-10-04 17:25:50	2017	10	001639119300	2	2016-06-15	1.30521	1	云南省昆明市盘龙区龙泉办事处天宇澜山村(小区)A-8-2006	云南省昆明市盘龙区	盘龙区	0	0	0	0	1	5
李舒语	手足口病	2017-10-04 11:29:05	2017	10	001675534000	1	2017-05-21	0.373658	1	云南省昆明市宜良县不详乡镇北古城镇大龙兑村委会村(小区)无号	云南省昆明市宜良县	宜良县	0	0	0	0	1	5
肖存希	手足口病	2017-10-04 11:21:03	2017	10	001660345100	2	2014-11-17	2.88151	1	云南省昆明市官渡区关上街道办事处双凤新村村(小区)A1-2	云南省昆明市官渡区	官渡区	0	0	0	0	1	5
周礼嘉	手足口病	2017-10-04 10:33:20	2017	10	001675505200	1	2014-10-26	2.94166	2	云南省昆明市宜良县匡远镇南园村村(小区)21号	云南省昆明市宜良县	宜良县	0	0	0	0	1	5
方宁	手足口病	2017-10-04 9:34:00	2017	10	001643906200	2	2016-08-01	1.17563	1	云南省昆明市嵩明县小街镇五条沟村(小区)395	云南省昆明市嵩明县	嵩明县	0	0	0	0	1	5
赵明圆	手足口病	2017-10-04 3:16:47	2017	10	001675506900	1	2015-04-26	2.44254	1	云南省昆明市官渡区不详乡镇昆船集团公司花园村(小区)2-102	云南省昆明市官渡区	官渡区	0	0	0	0	1	5
方开浩	手足口病	2017-10-03 21:52:06	2017	10	001675505600	1	2016-02-17	1.62878	1	云南省昆明市禄劝彝族苗族自治县翠华乡新民村委会村(小区)42号	云南省昆明市禄劝彝	禄劝彝	0	1	0	0	0	2
杨雨瞳	手足口病	2017-10-03 20:37:22	2017	10	001613369800	2	2014-05-04	3.41919	2	云南省昆明市五华区华山办事处螺峰街村(小区)118	云南省昆明市五华区	五华区	0	1	0	0	0	2
王思彤	手足口病	2017-10-03 20:00:54	2017	10	001650295400	2	2016-08-02	1.17135	1	云南省昆明市盘龙区茨坝办事处麦溪村村(小区)45	云南省昆明市盘龙区	盘龙区	0	0	0	0	1	5
陈思涵	手足口病	2017-10-03 16:07:37	2017	10	001611608100	2	2014-10-24	2.94503	2	云南省昆明市官渡区关上街道办事处双凤老村村(小区)23	云南省昆明市官渡区	官渡区	0	1	0	0	0	2
周梓诺溪	手足口病	2017-10-03 15:28:36	2017	10	001622969800	2	2015-08-12	2.1455	1	云南省昆明市盘龙区不详乡镇麻线营小区村(小区)6栋3单元8号	云南省昆明市盘龙区	盘龙区	0	0	0	0	1	5
杨梓勋	手足口病	2017-10-03 14:58:31	2017	10	001662606200	1	2016-08-26	1.10506	1	云南省昆明市西山区碧鸡镇长坡长新花园村(小区)12-1-801	云南省昆明市西山区	西山区	0	0	0	0	1	5
刘婰	手足口病	2017-10-03 14:26:17	2017	10	001675475900	2	2016-04-18	1.46092	1	云南省昆明市嵩明县嵩阳镇大坡村(小区)36	云南省昆明市嵩明县	嵩明县	0	0	0	0	1	5
薛宇浩	手足口病	2017-10-03 12:22:30	2017	10	001675463800	1	2014-02-18	3.62359	2	云南省昆明市晋宁县六街乡大营村(小区)123	云南省昆明市晋宁县	晋宁县	0	1	0	0	0	2
林艺辰	手足口病	2017-10-03 11:29:04	2017	10	001611311600	1	2014-04-14	3.4729	2	云南省昆明市官渡区不详乡镇银海沁楠湾村(小区)7-1-1101	云南省昆明市官渡区	官渡区	0	0	0	0	1	5
唐相毅	手足口病	2017-10-03 11:24:59	2017	10	001675455000	1	2016-01-03	1.75079	1	云南省昆明市官渡区小板桥镇土桥村村(小区)62号	云南省昆明市官渡区	官渡区	0	0	0	0	1	5
王继琳	手足口病	2017-10-03 10:51:04	2017	10	001675448900	2	2014-12-07	2.82396	1	云南省昆明市盘龙区联盟办事处铁路新村4组团村(小区)3-202	云南省昆明市盘龙区	盘龙区	0	0	0	0	1	5
贾涵	手足口病	2017-10-03 10:15:23	2017	10	000983349700	2	2012-09-10	5.06346	2	云南省昆明市五华区不详乡镇烟厂田坝区村(小区)1栋2单元201室	云南省昆明市五华区	五华区	0	0	0	0	1	5
王含瑜	手足口病	2017-10-03 2:06:09	2017	10	001675412500	1	2014-09-25	3.02283	2	云南省昆明市五华区不详乡镇金色梧桐小区村(小区)1-2-1106	云南省昆明市五华区	五华区	0	0	0	0	1	5
王梓诚	手足口病	2017-10-02 23:08:10	2017	10	001647295100	1	2016-06-08	1.31955	1	云南省昆明市西山区前卫街道办事处广福郡小区村(小区)6-202	云南省昆明市西山区	西山区	0	0	0	0	1	5
邱子康	手足口病	2017-10-02 18:31:30	2017	10	001637180600	1	2016-03-30	1.51067	1	云南省昆明市官渡区小板桥镇新南界村(小区)4-11	云南省昆明市官渡区	官渡区	0	0	0	0	1	5
刘艺渲	手足口病	2017-10-02 17:37:09	2017	10	001675287000	2	2015-03-01	2.59202	2	云南省昆明市五华区黑林铺办事处春城慧谷2区村(小区)8-607	云南省昆明市五华区	五华区	0	0	0	0	1	5
李沁娟	手足口病	2017-10-02 16:06:29	2017	10	000984906300	2	2011-10-17	5.96214	2	云南省昆明市西山区前卫街道办事处润城村(小区)1栋2005号	云南省昆明市西山区	西山区	0	0	0	0	1	5
张宇尧	手足口病	2017-10-02 15:14:38	2017	10	001610608800	1	2012-09-19	5.03665	2	云南省昆明市西山区前卫街道办事处润城7区村(小区)1-2601	云南省昆明市西山区	西山区	0	0	0	0	1	5
欧阳志坤	手足口病	2017-10-02 14:53:05	2017	10	001675379800	1	2016-03-28	1.51573	1	云南省昆明市官渡区阿拉乡白水塘中村村(小区)127号	云南省昆明市官渡区	官渡区	0	0	0	0	1	5
郭子溪	手足口病	2017-10-02 14:15:55	2017	10	001675375300	2	2013-01-06	4.73811	2	云南省昆明市呈贡县龙城镇众和东苑村(小区)87栋A	云南省昆明市呈贡县	呈贡县	0	1	0	0	0	2
方梓宸	手足口病	2017-10-02 12:15:27	2017	10	001675361000	1	2015-11-05	1.90968	1	云南省昆明市官渡区小板桥镇东廊村(小区)136	云南省昆明市官渡区	官渡区	0	0	0	0	1	5
张明阳	手足口病	2017-10-02 12:04:55	2017	10	001608553200	2	2013-10-24	3.94115	2	云南省昆明市官渡区矣六乡新亚洲体育城水木清华村(小区)G1-2-1003号	云南省昆明市官渡区	官渡区	0	0	0	0	1	5
杨灼锋之子	手足口病	2017-10-02 10:51:33	2017	10	001623826900	1	2015-09-25	2.02177	1	云南省昆明市五华区丰宁办事处秋苑小区13栋2单元601室村(小区)	云南省昆明市五华区	五华区	0	0	0	0	1	5
李玉婷	手足口病	2017-10-02 9:50:29	2017	10	001675330600	2	2014-11-02	2.91693	1	云南省昆明市西山区碧鸡镇牛鼻村村(小区)104号	云南省昆明市西山区	西山区	0	0	0	0	1	5
谭钦强	手足口病	2017-10-02 9:39:44	2017	10	000966356700	1	2013-02-28	4.59248	2	云南省昆明市盘龙区不详乡镇滨江俊园村(小区)20-1607	云南省昆明市盘龙区	盘龙区	0	0	0	0	1	5
非麟	手足口病	2017-10-02 9:18:05	2017	10	001584833800	1	2014-02-05	3.65609	2	云南省昆明市官渡区阿拉乡普照村村(小区)74号	云南省昆明市官渡区	官渡区	0	0	0	0	1	5
杨昕语	手足口病	2017-10-01 17:25:36	2017	10	001675278100	2	2014-09-22	3.02731	2	云南省昆明市五华区不详乡镇王筇路中晟溪城村(小区)6栋1单元501室	云南省昆明市五华区	五华区	0	1	0	0	0	2
李宗蓉	手足口病	2017-10-01 17:09:07	2017	10	001623161100	2	2015-07-08	2.23604	1	云南省昆明市盘龙区不详乡镇金色俊园村(小区)A2栋206	云南省昆明市盘龙区	盘龙区	0	0	0	0	1	5
吴彦儒	手足口病	2017-10-01 16:25:03	2017	10	001675274600	1	2015-08-10	2.14561	1	云南省昆明市呈贡县不详乡镇天润康园华锦苑村(小区)C栋1单元301	云南省昆明市呈贡县	呈贡县	0	0	0	0	1	5
李昊宸	手足口病	2017-10-01 13:15:45	2017	10	001675250400	1	2014-12-20	2.78317	2	云南省昆明市五华区黑林铺办事处春城慧谷村(小区)12栋3201号	云南省昆明市五华区	五华区	0	0	0	0	1	5
夏梓辰	手足口病	2017-10-01 11:19:33	2017	10	000966149100	1	2013-11-08	3.89725	2	云南省昆明市西山区不详乡镇阳光花园柳苑小区村(小区)4栋3单元401	云南省昆明市西山区	西山区	0	0	0	0	1	5
王怡程	手足口病	2017-09-30 16:53:33	2017	9	001583720400	1	2014-02-08	3.64327	2	云南省昆明市官渡区小板桥镇海伦国际村(小区)2号地5座	云南省昆明市官渡区	官渡区	0	0	0	0	1	5
匡怡霖	手足口病	2017-09-30 12:21:18	2017	9	001675170800	2	2016-05-11	1.3895	1	云南省昆明市五华区不详乡镇和谐世纪右营4组村(小区)388	云南省昆明市五华区	五华区	0	0	0	0	1	5
段蕊	手足口病	2017-09-30 10:31:59	2017	9	001585947800	2	2013-05-01	4.41735	1	云南省昆明市盘龙区不详乡镇金刀营村(小区)47	云南省昆明市盘龙区	盘龙区	1	0	0	0	0	1
朱家威	手足口病	2017-09-30 9:57:28	2017	9	001647687900	1	2016-09-10	1.05521	1	云南省昆明市西山区前卫街道办事处华都花园村(小区)35栋2单元1002号	云南省昆明市西山区	西山区	0	0	0	0	1	5
谢浩宇	手足口病	2017-09-30 9:14:09	2017	9	001628865200	1	2015-11-10	1.89017	1	云南省昆明市官渡区金马街道办事处东骧神骏2期荣泰苑村(小区)3栋2单元804号	云南省昆明市官渡区	官渡区	0	0	0	0	1	5
石雨茉	手足口病	2017-09-29 20:15:35	2017	9	001657558500	2	2015-10-13	1.96535	1	云南省昆明市官渡区官渡区陈家营村(小区)413	云南省昆明市官渡区	官渡区	0	0	0	0	1	5
赵婧植	手足口病	2017-09-29 17:48:34	2017	9	001668761500	1	2014-09-12	3.04926	1	云南省昆明市官渡区小板桥镇中闸赵家村村(小区)33	云南省昆明市官渡区	官渡区	0	0	0	0	1	5
姜杭成	手足口病	2017-09-29 17:19:52	2017	9	001657139300	1	2017-01-25	0.678226	1	云南省昆明市盘龙区不详乡镇葡萄街区天宇花园村(小区)B-3507	云南省昆明市盘龙区	盘龙区	0	0	0	0	1	5
李哲轩	手足口病	2017-09-29 17:02:20	2017	9	001598607100	1	2014-08-25	3.09845	1	云南省昆明市盘龙区龙泉办事处大坡村(小区)258	云南省昆明市盘龙区	盘龙区	0	0	0	0	1	5
冯紫欣	手足口病	2017-09-29 16:37:50	2017	9	001589937500	2	2014-04-10	3.47349	2	云南省昆明市官渡区矣六乡体育城水木清华村(小区)G2-3-501	云南省昆明市官渡区	官渡区	0	0	0	0	1	5
刘政贤	手足口病	2017-09-29 16:33:31	2017	9	001675035900	1	2013-06-29	4.25377	2	云南省昆明市官渡区矣六乡子君村(小区)金子福10-1302	云南省昆明市官渡区	官渡区	0	0	0	0	1	5
尚子杭	手足口病	2017-09-29 15:50:09	2017	9	001675116600	1	2016-04-30	1.41728	1	云南省昆明市呈贡县不详乡镇大新册村(小区)无号	云南省昆明市呈贡县	呈贡县	0	0	0	0	1	5
张索萌	手足口病	2017-09-29 14:22:36	2017	9	001636201800	2	2015-01-21	2.69021	1	云南省昆明市五华区普吉办事处云南建投公司小区村(小区)4-2-102	云南省昆明市五华区	五华区	1	0	0	0	0	1
普星晨	手足口病	2017-09-29 11:14:20	2017	9	001675083900	1	2012-10-01	4.99512	2	云南省昆明市五华区普吉办事处羊仙坡村(小区)北路无号	云南省昆明市五华区	五华区	1	0	0	0	0	1
李周骁	手足口病	2017-09-29 11:09:12	2017	9	001661839100	1	2015-10-14	1.96157	1	云南省昆明市呈贡县大渔乡常乐村村(小区)68号	云南省昆明市呈贡县	呈贡县	0	0	0	0	1	5
戴子凡	手足口病	2017-09-29 11:00:29	2017	9	001648160400	1	2016-10-06	0.981406	1	云南省昆明市官渡区小板桥镇世纪城咏春苑村(小区)3-2-18D	云南省昆明市官渡区	官渡区	0	1	0	0	0	2
杨紫萱	手足口病	2017-09-29 9:47:41	2017	9	001675080900	2	2015-09-22	2.02165	1	云南省昆明市官渡区不详乡镇龙马村村(小区)170号	云南省昆明市官渡区	官渡区	0	0	0	0	1	5
李佳睿	手足口病	2017-09-29 9:24:35	2017	9	001622851700	1	2015-02-28	2.5856	1	云南省昆明市西山区永昌街道办事处永昌小区125号村(小区)3-501	云南省昆明市西山区	西山区	0	0	0	0	1	5
黄林逸	手足口病	2017-09-29 8:56:59	2017	9	001675074400	1	2015-02-18	2.61293	1	云南省昆明市五华区护国办事处威远街村(小区)154	云南省昆明市五华区	五华区	0	0	0	0	1	5
顾金敏	手足口病	2017-09-28 19:04:31	2017	9	001674949200	2	2017-07-13	0.212991	1	云南省昆明市晋宁县晋城镇广济村委会大村村(小区)318号	云南省昆明市晋宁县	晋宁县	0	1	0	0	0	2
应腾豪	手足口病	2017-09-28 16:38:13	2017	9	001589600800	1	2014-03-18	3.53373	2	云南省昆明市官渡区小板桥镇土桥村村(小区)无号	云南省昆明市官渡区	官渡区	0	0	0	0	1	5
杨涛	手足口病	2017-09-28 16:31:55	2017	9	001675042300	1	2014-09-26	3.00805	2	云南省昆明市官渡区阿拉乡大麻苴村村(小区)A14-217	云南省昆明市官渡区	官渡区	0	0	0	0	1	5
颜家豪	手足口病	2017-09-28 16:14:36	2017	9	001652348600	1	2016-07-18	1.19829	1	云南省昆明市官渡区金马街道办事处金马寺村(小区)122	云南省昆明市官渡区	官渡区	0	0	0	0	1	5
金瑜泽	手足口病	2017-09-28 13:21:44	2017	9	001675025400	1	2016-01-19	1.69352	1	云南省昆明市五华区不详乡镇江岸-区村(小区)25栋二单元202室	云南省昆明市五华区	五华区	0	0	0	0	1	5
李仁恂	手足口病	2017-09-28 13:13:46	2017	9	000996147400	1	2010-04-16	7.45394	3	云南省昆明市五华区不详乡镇国福现代城茉莉苑村(小区)5栋2203	云南省昆明市五华区	五华区	1	0	0	0	0	1
高浩甍	手足口病	2017-09-28 12:51:34	2017	9	001626695200	1	2015-09-17	2.03295	1	云南省昆明市安宁市太平镇山水融城5-106村(小区)	云南省昆明市安宁市	安宁市	0	0	0	0	1	5
赵海蓉	手足口病	2017-09-28 12:12:55	2017	9	001627765100	2	2014-06-19	3.2786	2	云南省昆明市五华区普吉办事处小屯村(小区)134	云南省昆明市五华区	五华区	0	0	0	0	1	5
杨沐锡	手足口病	2017-09-28 11:49:08	2017	9	001590364300	1	2013-12-28	3.7522	2	云南省昆明市官渡区不详乡镇高原明珠五金机电城村(小区)A13-8	云南省昆明市官渡区	官渡区	0	0	0	0	1	5
蒋思睿	手足口病	2017-09-28 11:32:31	2017	9	001600137100	1	2013-11-20	3.85621	1	云南省昆明市五华区不详乡镇王家桥云冶生活区村(小区)34栋5号	云南省昆明市五华区	五华区	0	0	0	0	1	5
何欣桐	手足口病	2017-09-28 11:17:09	2017	9	001586600000	2	2014-03-13	3.5468	2	云南省昆明市西山区不详乡镇中天融域村(小区)3-1001	云南省昆明市西山区	西山区	0	0	0	0	1	5
魏张屹	手足口病	2017-09-28 11:02:00	2017	9	001646757800	1	2016-04-24	1.43042	1	云南省昆明市禄劝彝族苗族自治县屏山镇河畔小区村(小区)7栋1单元4号	云南省昆明市禄劝彝	禄劝彝	0	1	0	0	0	2
杨一伊	手足口病	2017-09-28 10:45:07	2017	9	001627856000	2	2015-11-10	1.88487	1	云南省昆明市西山区前卫街道办事处良辰水逸2期村(小区)3-5-102	云南省昆明市西山区	西山区	0	0	0	0	1	5
蔡钰琳	手足口病	2017-09-28 10:45:05	2017	9	001675005800	2	2016-02-08	1.63846	1	云南省昆明市官渡区不详乡镇佴家湾路村(小区)149	云南省昆明市官渡区	官渡区	0	0	0	0	1	5
莫善尧	手足口病	2017-09-28 9:39:42	2017	9	000968437300	1	2013-03-31	4.49665	2	云南省昆明市西山区前卫街道办事处大商汇村(小区)39栋23	云南省昆明市西山区	西山区	0	0	0	0	1	5
陈橙	手足口病	2017-09-28 1:23:28	2017	9	001629128400	2	2014-09-06	3.06108	2	云南省昆明市五华区黑林铺办事处春城慧谷村(小区)19-1303	云南省昆明市五华区	五华区	0	0	0	0	1	5
赵宏睿	手足口病	2017-09-28 1:17:55	2017	9	001603740200	1	2014-08-08	3.14046	2	云南省昆明市西山区前卫街道办事处大商汇村(小区)39-23	云南省昆明市西山区	西山区	0	0	0	0	1	5
王汝鸣	手足口病	2017-09-28 1:03:50	2017	9	000989660000	1	2012-09-16	5.03229	2	云南省昆明市盘龙区不详乡镇金色交响家园小区花语村(小区)7-4-502	云南省昆明市盘龙区	盘龙区	0	0	0	0	1	5
楚梓尧	手足口病	2017-09-27 16:22:38	2017	9	001638307600	1	2016-05-25	1.34342	1	云南省昆明市呈贡县马金铺乡马金铺村(小区)无号	云南省昆明市呈贡县	呈贡县	0	0	0	0	1	5
陆晗	手足口病	2017-09-27 14:25:05	2017	9	001674954000	2	2015-12-13	1.7922	1	云南省昆明市嵩明县嵩阳镇龙院村村(小区)243号	云南省昆明市嵩明县	嵩明县	0	0	0	0	1	5
王晔	手足口病	2017-09-27 14:08:25	2017	9	001674953000	2	2015-03-17	2.53413	1	云南省昆明市西山区不详乡镇民族村景区村(小区)16栋	云南省昆明市西山区	西山区	0	0	0	0	1	5
叶成章	手足口病	2017-09-27 13:28:46	2017	9	001607845900	1	2013-04-10	4.46697	2	云南省昆明市盘龙区不详乡镇虹桥村(小区)2	云南省昆明市盘龙区	盘龙区	0	0	0	0	1	5
高正洋	手足口病	2017-09-27 13:21:33	2017	9	001610511900	1	2013-11-21	3.85094	2	云南省昆明市晋宁县晋城镇庄桥园北三楼村(小区)3号	云南省昆明市晋宁县	晋宁县	0	0	0	0	1	5
顾金敏	手足口病	2017-09-27 13:17:00	2017	9	001674949200	2	2017-07-13	0.209592	1	云南省昆明市晋宁县晋城镇广济村村(小区)318号	云南省昆明市晋宁县	晋宁县	0	1	0	0	0	2
邓恒尧	手足口病	2017-09-27 12:42:01	2017	9	001666818900	1	2017-06-27	0.253331	1	云南省昆明市官渡区阿拉乡小普莲村(小区)无号	云南省昆明市官渡区	官渡区	0	0	0	0	1	5
吴俊橙	手足口病	2017-09-27 11:57:01	2017	9	001674943300	1	2014-06-24	3.26214	2	云南省昆明市官渡区不详乡镇双凤村村(小区)36号	云南省昆明市官渡区	官渡区	0	0	0	0	1	5
普炜	手足口病	2017-09-27 10:36:41	2017	9	001576639100	1	2013-01-18	4.69115	2	云南省昆明市五华区普吉办事处普吉家园村(小区)16-1-402	云南省昆明市五华区	五华区	0	0	0	0	1	5
刘浩宇	手足口病	2017-09-27 9:32:31	2017	9	001618486500	1	2014-06-16	3.28377	2	云南省昆明市盘龙区联盟办事处王旗营颐欣里村(小区)21-3-402	云南省昆明市盘龙区	盘龙区	0	0	0	0	1	5
玉金洲	手足口病	2017-09-27 9:27:07	2017	9	001674922100	1	2014-01-25	3.67254	2	云南省昆明市官渡区阿拉乡阿拉村白虎山村(小区)无号	云南省昆明市官渡区	官渡区	0	0	0	0	1	5
龚梓淇	手足口病	2017-09-27 9:04:18	2017	9	001674907100	2	2016-07-12	1.21116	1	云南省昆明市西山区前卫街道办事处润城村(小区)7区1-2504	云南省昆明市西山区	西山区	0	0	0	0	1	5
郑稚渝	手足口病	2017-09-26 16:41:53	2017	9	001674818800	2	2016-08-08	1.13538	1	云南省昆明市官渡区不详乡镇曙光东区村(小区)15-202	云南省昆明市官渡区	官渡区	0	1	0	0	0	2
张凌瑞	手足口病	2017-09-26 16:21:28	2017	9	001024385700	1	2012-06-01	5.32151	2	云南省昆明市五华区不详乡镇王家桥吴家营新村村(小区)2-1-301	云南省昆明市五华区	五华区	0	1	0	0	0	2
何茈乐	手足口病	2017-09-26 15:01:05	2017	9	001674884600	1	2014-11-28	2.82991	2	云南省昆明市五华区黑林铺办事处春城慧谷村(小区)2-503	云南省昆明市五华区	五华区	0	0	0	0	1	5
赵漫褀	手足口病	2017-09-26 14:48:44	2017	9	001670170900	2	2015-10-11	1.96199	1	云南省昆明市五华区不详乡镇万彩城村(小区)2-3105	云南省昆明市五华区	五华区	0	0	0	0	1	5
胡峻语	手足口病	2017-09-26 13:26:17	2017	9	001648771000	1	2016-05-24	1.34308	1	云南省昆明市盘龙区不详乡镇金色交响秋恋村(小区)13--3-502	云南省昆明市盘龙区	盘龙区	0	0	0	0	1	5
陈顺涛	手足口病	2017-09-26 12:18:28	2017	9	001633981700	1	2015-12-18	1.77553	1	云南省昆明市嵩明县杨林镇马坊下村村(小区)171号	云南省昆明市嵩明县	嵩明县	0	0	0	0	1	5
李师齐	手足口病	2017-09-26 12:08:54	2017	9	000981910400	1	2011-09-03	6.06573	2	云南省昆明市西山区团结镇大妥吉村村(小区)72号	云南省昆明市西山区	西山区	0	0	0	0	1	5
谭铠逸	手足口病	2017-09-26 11:26:12	2017	9	001603488700	1	2014-07-09	3.21828	2	云南省昆明市官渡区金马街道办事处东骧神骏村(小区)瑞泰苑5-1-1401	云南省昆明市官渡区	官渡区	0	0	0	0	1	5
付一菲	手足口病	2017-09-26 11:21:06	2017	9	001611722400	2	2013-07-01	4.23949	2	云南省昆明市盘龙区不详乡镇金色交响小区秋恋村(小区)5-1-602	云南省昆明市盘龙区	盘龙区	0	0	0	0	1	5
王天语	手足口病	2017-09-26 11:08:43	2017	9	001645052000	2	2016-03-06	1.55911	1	云南省昆明市五华区不详乡镇江岸小区村(小区)9--5-601	云南省昆明市五华区	五华区	1	0	0	0	0	1
黄俊凯	手足口病	2017-09-26 9:57:19	2017	9	001657327900	1	2016-11-25	0.83618	1	云南省昆明市西山区前卫街道办事处大商汇A区村(小区)14-4-501号	云南省昆明市西山区	西山区	0	0	0	0	1	5
周玥彤	手足口病	2017-09-26 2:09:47	2017	9	001674837300	2	2016-11-07	0.884573	1	云南省昆明市禄劝彝族苗族自治县不详乡镇小羊甫村(小区)27	云南省昆明市禄劝彝	禄劝彝	0	0	0	0	1	5
付锦	手足口病	2017-09-26 1:37:43	2017	9	001610359000	1	2015-02-08	2.63126	2	云南省昆明市官渡区不详乡镇宏仁村村(小区)204	云南省昆明市官渡区	官渡区	0	0	0	0	1	5
郑寓文	手足口病	2017-09-25 21:41:42	2017	9	001611984900	1	2013-10-27	3.91486	2	云南省昆明市官渡区官渡镇海伦国际2号地村(小区)6-407	云南省昆明市官渡区	官渡区	0	0	0	0	1	5
王梓熙	手足口病	2017-09-25 21:21:08	2017	9	001628103600	1	2015-12-05	1.80942	1	云南省昆明市西山区不详乡镇嘉华苑村(小区)6-2-302	云南省昆明市西山区	西山区	0	0	0	0	1	5
王怡心	手足口病	2017-09-25 17:13:49	2017	9	001646212400	2	2016-07-29	1.16008	1	云南省昆明市官渡区大板桥镇包装城村(小区)1175号	云南省昆明市官渡区	官渡区	0	0	0	0	1	5
李承城	手足口病	2017-09-25 15:22:26	2017	9	001598560000	1	2014-03-23	3.51168	1	云南省昆明市官渡区关上街道办事处日新村村(小区)118号	云南省昆明市官渡区	官渡区	0	0	0	0	1	5
吴奇峰	手足口病	2017-09-25 14:57:57	2017	9	001603965500	1	2014-10-20	2.93395	2	云南省昆明市五华区普吉办事处吴家营新村村(小区)2-1-301	云南省昆明市五华区	五华区	0	1	0	0	0	2
高熠宸	手足口病	2017-09-25 14:48:52	2017	9	001660689800	1	2016-05-23	1.34324	1	云南省昆明市官渡区关上街道办事处日新路银海森林村(小区)16-3-501	云南省昆明市官渡区	官渡区	0	0	0	0	1	5
陈梓岩	手足口病	2017-09-25 14:11:13	2017	9	001674806800	1	2016-02-11	1.62243	1	云南省昆明市官渡区官渡镇五里小区村(小区)3-2-501	云南省昆明市官渡区	官渡区	0	0	0	0	1	5
尹怡然	手足口病	2017-09-25 13:58:24	2017	9	001628027400	2	2014-10-12	2.95574	2	云南省昆明市嵩明县杨林镇杨林职教园领秀知识城公租房村(小区)11-801	云南省昆明市嵩明县	嵩明县	1	0	0	0	0	1
臧博	手足口病	2017-09-25 11:36:55	2017	9	001606850300	2	2014-10-09	2.96368	1	云南省昆明市嵩明县杨林镇万寿街村(小区)195	云南省昆明市嵩明县	嵩明县	0	0	0	0	1	5
李王宏屹	手足口病	2017-09-25 10:49:56	2017	9	001588347000	1	2014-04-13	3.45367	2	云南省昆明市西山区西苑街道办事处春苑小区村(小区)1栋702	云南省昆明市西山区	西山区	0	0	0	0	1	5
刘筱萱	手足口病	2017-09-25 10:00:03	2017	9	001674780600	2	2012-02-18	5.60278	2	云南省昆明市禄劝彝族苗族自治县马鹿乡柏梨棚村(小区)73	云南省昆明市禄劝彝	禄劝彝	0	1	0	0	0	2
杜骏逸	手足口病	2017-09-25 9:54:17	2017	9	001592041600	1	2012-08-30	5.07163	2	云南省昆明市西山区前卫街道办事处大商汇村(小区)99-27号	云南省昆明市西山区	西山区	0	0	0	0	1	5
吴双玉	手足口病	2017-09-25 9:29:46	2017	9	001674617500	2	2012-12-04	4.80875	2	云南省昆明市呈贡县吴家营乡惠兰园村(小区)A6-603	云南省昆明市呈贡县	呈贡县	0	0	0	0	1	5
高星楠	手足口病	2017-09-25 9:15:06	2017	9	001616873100	2	2014-05-09	3.3823	2	云南省昆明市官渡区关上街道办事处银海森林村(小区)5-2-501	云南省昆明市官渡区	官渡区	0	0	0	0	1	5
李东骏	手足口病	2017-09-25 0:30:24	2017	9	001674753900	1	2014-08-07	3.1349	2	云南省昆明市官渡区大板桥镇三甲新村村(小区)174	云南省昆明市官渡区	官渡区	0	0	0	0	1	5
丁好芳	手足口病	2017-09-24 21:36:25	2017	9	001580673800	2	2013-09-22	4.00794	2	云南省昆明市盘龙区青云办事处两面寺村(小区)237	云南省昆明市盘龙区	盘龙区	0	1	0	0	0	2
李宇灿	手足口病	2017-09-24 19:58:45	2017	9	000978634000	1	2012-11-14	4.86196	2	云南省昆明市盘龙区青云办事处金色交响家园村(小区)14栋1单元501	云南省昆明市盘龙区	盘龙区	1	0	0	0	0	1
杨雨诺	手足口病	2017-09-24 17:50:51	2017	9	001629751100	2	2015-08-08	2.13208	1	云南省昆明市禄劝彝族苗族自治县中屏乡高贵村(小区)25	云南省昆明市禄劝彝	禄劝彝	0	1	0	0	0	2
周宇成	手足口病	2017-09-24 17:45:42	2017	9	001674743700	1	2014-07-06	3.22174	2	云南省昆明市寻甸回族彝族自治县羊街镇羊街村村(小区)无号	云南省昆明市寻甸回	寻甸回	0	0	0	0	1	5
叶子菁	手足口病	2017-09-24 17:02:02	2017	9	001654063400	2	2014-04-30	3.40509	2	云南省昆明市嵩明县牛栏江镇下马坊村(小区)122	云南省昆明市嵩明县	嵩明县	0	1	0	0	0	2
李梓熠	手足口病	2017-09-24 15:04:50	2017	9	001674732400	1	2016-03-14	1.53218	1	云南省昆明市宜良县匡远镇起春路村(小区)64	云南省昆明市宜良县	宜良县	0	0	0	0	1	5
徐依宁	手足口病	2017-09-24 13:58:37	2017	9	001635329000	2	2016-02-26	1.5786	1	云南省昆明市盘龙区不详乡镇恒大雅苑村(小区)2-204号	云南省昆明市盘龙区	盘龙区	0	0	0	0	1	5
宋梓田	手足口病	2017-09-24 12:47:54	2017	9	001674662400	1	2017-01-05	0.718777	1	云南省昆明市五华区莲华办事处江岸小区村(小区)54栋6单元404号	云南省昆明市五华区	五华区	0	0	0	0	1	5
李紫萱	手足口病	2017-09-24 0:19:38	2017	9	001629247300	2	2015-11-25	1.83166	1	云南省昆明市官渡区小板桥镇晓东村村(小区)668号	云南省昆明市官渡区	官渡区	0	0	0	0	1	5
黄芝晨	手足口病	2017-09-23 19:27:38	2017	9	001621838600	1	2015-08-17	2.10489	1	云南省昆明市官渡区不详乡镇李家村村(小区)135	云南省昆明市官渡区	官渡区	0	0	0	0	1	5
李卓妍	手足口病	2017-09-23 16:09:30	2017	9	001656027300	2	2016-06-22	1.25578	1	云南省昆明市官渡区小板桥镇晓东村(小区)262	云南省昆明市官渡区	官渡区	0	0	0	0	1	5
陈毅	手足口病	2017-09-23 16:03:16	2017	9	001595070500	2	2013-08-03	4.14146	2	云南省昆明市西山区碧鸡镇长坡村(小区)101	云南省昆明市西山区	西山区	0	1	0	0	0	2
徐潼	手足口病	2017-09-23 15:44:37	2017	9	000991815600	1	2012-10-07	4.96278	2	云南省昆明市官渡区官渡镇顺通大道紫曼园小区村(小区)7栋1402号	云南省昆明市官渡区	官渡区	0	0	0	0	1	5
王邓羽航	手足口病	2017-09-23 14:53:13	2017	9	001637775900	1	2016-02-13	1.61155	1	云南省昆明市呈贡县斗南镇小古城村(小区)108	云南省昆明市呈贡县	呈贡县	0	0	0	0	1	5
把柯燃	手足口病	2017-09-23 13:51:15	2017	9	001662030600	2	2013-10-30	3.90028	2	云南省昆明市嵩明县牛栏江镇四营上马坊村(小区)无号	云南省昆明市嵩明县	嵩明县	0	1	0	0	0	2
何泽玥	手足口病	2017-09-23 11:45:08	2017	9	001604294700	2	2014-11-24	2.83228	1	云南省昆明市晋宁县昆阳镇豪锦源村(小区)A3-1	云南省昆明市晋宁县	晋宁县	1	0	0	0	0	1
李梦琦	手足口病	2017-09-22 22:30:40	2017	9	001674617400	2	2017-01-03	0.719885	1	云南省昆明市禄劝彝族苗族自治县翠华乡大石红石岩村委会大石板村村(小区)44号	云南省昆明市禄劝彝	禄劝彝	0	0	0	0	1	5
尹思源	手足口病	2017-09-22 16:43:45	2017	9	001636976800	1	2016-02-28	1.56796	1	云南省昆明市盘龙区不详乡镇滇源镇前所村村(小区)47号	云南省昆明市盘龙区	盘龙区	0	0	0	0	1	5
顾佳欣	手足口病	2017-09-22 15:36:10	2017	9	001674601400	2	2016-10-30	0.897057	1	云南省昆明市寻甸回族彝族自治县金所乡金所村(小区)181	云南省昆明市寻甸回	寻甸回	0	0	0	0	1	5
普逸	手足口病	2017-09-22 14:59:25	2017	9	001608260100	1	2013-11-18	3.84565	2	云南省昆明市嵩明县杨林镇北街村(小区)98	云南省昆明市嵩明县	嵩明县	0	0	0	0	1	5
李雅诺	手足口病	2017-09-22 12:12:31	2017	9	001613524500	2	2015-02-17	2.59688	1	云南省昆明市五华区莲华办事处学府路村(小区)757	云南省昆明市五华区	五华区	0	0	0	0	1	5
李舜宇	手足口病	2017-09-22 10:42:56	2017	9	001645594400	1	2016-07-03	1.2223	1	云南省昆明市官渡区小板桥镇向化村村(小区)278号	云南省昆明市官渡区	官渡区	0	1	0	0	0	2
朱品好	手足口病	2017-09-22 10:05:45	2017	9	001648692400	1	2016-07-25	1.162	1	云南省昆明市盘龙区东华办事处董家湾村(小区)60	云南省昆明市盘龙区	盘龙区	0	0	0	0	1	5
毕瑞	手足口病	2017-09-22 8:59:51	2017	9	001674554800	2	2011-06-25	6.24606	3	云南省昆明市宜良县狗街镇上龙保村村(小区)39	云南省昆明市宜良县	宜良县	0	0	0	0	1	5
毕语	手足口病	2017-09-22 5:41:56	2017	9	001674554700	2	2016-07-07	1.21078	1	云南省昆明市宜良县狗街镇上龙保村村(小区)39	云南省昆明市宜良县	宜良县	0	0	0	0	1	5
李书涵	手足口病	2017-09-21 15:04:12	2017	9	001609860800	1	2014-06-04	3.30083	2	云南省昆明市官渡区小板桥镇晓东村村(小区)428号	云南省昆明市官渡区	官渡区	0	0	0	0	1	5
李梓萱	手足口病	2017-09-21 13:21:43	2017	9	001621764100	2	2015-06-22	2.25204	1	云南省昆明市官渡区不详乡镇五里小区村(小区)2栋2单元301	云南省昆明市官渡区	官渡区	0	0	0	0	1	5
孙扬新	手足口病	2017-09-21 13:11:14	2017	9	001674517700	1	2016-02-01	1.63874	1	云南省昆明市官渡区不详乡镇世纪城茗春苑村(小区)6栋1单元3B	云南省昆明市官渡区	官渡区	0	0	0	0	1	5
陈柳萱	手足口病	2017-09-21 11:42:52	2017	9	001654889600	2	2016-10-17	0.929468	1	云南省昆明市嵩明县嵩阳镇东玉街村(小区)43	云南省昆明市嵩明县	嵩明县	0	0	0	0	1	5
曾浩语	手足口病	2017-09-21 11:42:35	2017	9	001661137400	1	2016-06-14	1.2717	1	云南省昆明市宜良县匡远镇土桥村节约巷村(小区)4号	云南省昆明市宜良县	宜良县	0	0	0	0	1	5
蒋佳益	手足口病	2017-09-21 10:09:55	2017	9	001600482500	2	2014-08-18	3.09493	1	云南省昆明市官渡区小板桥镇五组村(小区)143	云南省昆明市官渡区	官渡区	0	0	0	0	1	5
冯镜霏	手足口病	2017-09-21 9:34:32	2017	9	000976858500	2	2013-01-21	4.66639	2	云南省昆明市五华区不详乡镇江岸小区江岸里村(小区)11栋7单元301	云南省昆明市五华区	五华区	0	0	0	0	1	5
段科睿	手足口病	2017-09-20 22:25:55	2017	9	001609423100	2	2014-03-20	3.50701	2	云南省昆明市西山区前卫街道办事处世纪半岛苹果谷村(小区)4-2-1202	云南省昆明市西山区	西山区	0	0	0	0	1	5
方勋航	手足口病	2017-09-20 15:32:18	2017	9	001674379000	1	2014-11-21	2.83271	1	云南省昆明市官渡区阿拉乡和甸营村村(小区)170号	云南省昆明市官渡区	官渡区	0	0	0	0	1	5
朱芷瑶	手足口病	2017-09-20 15:27:05	2017	9	001641067800	2	2016-04-04	1.46377	1	云南省昆明市官渡区阿拉乡经济开发区第三城丹槿园村(小区)15-A-18C	云南省昆明市官渡区	官渡区	0	0	0	0	1	5
杨一鸣	手足口病	2017-09-20 15:16:05	2017	9	001577309000	1	2012-08-03	5.13247	2	云南省昆明市官渡区官渡镇世纪城沁春苑村(小区)8栋3单元12H	云南省昆明市官渡区	官渡区	0	0	0	0	1	5
王馨	手足口病	2017-09-20 13:32:04	2017	9	001674457900	2	2014-09-23	2.99401	2	云南省昆明市五华区大观办事处环城西路村(小区)21	云南省昆明市五华区	五华区	0	0	0	0	1	5
周正宇	手足口病	2017-09-20 13:24:29	2017	9	001638045400	1	2015-07-18	2.17812	1	云南省昆明市晋宁县晋城镇新街团山村(小区)1组74	云南省昆明市晋宁县	晋宁县	0	0	0	0	1	5
田雨诺	手足口病	2017-09-20 13:03:24	2017	9	001608354200	1	2014-09-04	3.04598	1	云南省昆明市嵩明县杨林镇小河底村村(小区)145	云南省昆明市嵩明县	嵩明县	0	0	0	0	1	5
吴志轩	手足口病	2017-09-20 10:50:30	2017	9	001630940200	1	2014-02-08	3.6152	2	云南省昆明市嵩明县杨林镇吴官营村(小区)55	云南省昆明市嵩明县	嵩明县	0	1	0	0	0	2
胡舒予	手足口病	2017-09-20 10:31:54	2017	9	001660677800	2	2017-02-19	0.584364	1	云南省昆明市寻甸回族彝族自治县仁德镇风梧家苑村(小区)18-2-302	云南省昆明市寻甸回	寻甸回	0	0	0	0	1	5
梁惟	手足口病	2017-09-20 9:37:23	2017	9	001606212300	1	2014-11-14	2.8512	2	云南省昆明市官渡区关上街道办事处和甸营村村(小区)228号	云南省昆明市官渡区	官渡区	0	0	0	0	1	5
王辰然	手足口病	2017-09-20 9:25:28	2017	9	001623185800	1	2012-09-23	4.99218	2	云南省昆明市西山区福海街道办事处鑫益花园村(小区)9-1-202	云南省昆明市西山区	西山区	0	0	0	0	1	5
李双圣	手足口病	2017-09-20 8:35:20	2017	9	001596894800	1	2013-12-24	3.74088	2	云南省昆明市官渡区官渡镇十二棵橡树庄园村(小区)8-3-102	云南省昆明市官渡区	官渡区	0	0	0	0	1	5
董见	手足口病	2017-09-20 1:01:03	2017	9	001015822000	2	2010-02-27	7.56206	3	云南省昆明市五华区黑林铺办事处中晟溪城村(小区)26-2-1401	云南省昆明市五华区	五华区	1	0	0	0	0	1
王锦熙	手足口病	2017-09-19 23:33:39	2017	9	001669588800	1	2016-02-27	1.56326	1	云南省昆明市五华区黑林铺办事处海源新村村(小区)无号	云南省昆明市五华区	五华区	0	0	0	0	1	5
查锦萱	手足口病	2017-09-19 16:42:15	2017	9	001674346800	2	2015-09-30	1.97316	1	云南省昆明市东川区铜都镇世兴佳园村(小区)14栋1单元202	云南省昆明市东川区	东川区	1	0	0	0	0	1
李梓敏	手足口病	2017-09-19 16:29:32	2017	9	001674405900	1	2015-10-24	1.90743	1	云南省昆明市官渡区大板桥镇西冲社区山脚村村(小区)60号	云南省昆明市官渡区	官渡区	0	0	0	0	1	5
詹子清	手足口病	2017-09-19 14:27:51	2017	9	001674396800	2	2015-09-01	2.0523	1	云南省昆明市五华区不详乡镇金泰国际村(小区)1栋1607	云南省昆明市五华区	五华区	0	0	0	0	1	5
高丽之子	手足口病	2017-09-19 1:08:15	2017	9	001651977500	1	2016-11-12	0.851601	1	云南省昆明市盘龙区金辰办事处盛唐城村(小区)30-2802	云南省昆明市盘龙区	盘龙区	0	0	0	0	1	5
寸骏宇	手足口病	2017-09-18 20:06:45	2017	9	001674341000	1	2014-07-16	3.1782	1	云南省昆明市西山区前卫街道办事处香槟小镇村(小区)25-2-201	云南省昆明市西山区	西山区	0	0	0	0	1	5
孙芮晗	手足口病	2017-09-18 15:23:23	2017	9	001674327300	2	2016-08-24	1.06952	1	云南省昆明市禄劝彝族苗族自治县屏山镇河畔尚居村(小区)3-3-201	云南省昆明市禄劝彝	禄劝彝	0	1	0	0	0	2
许志伟	手足口病	2017-09-18 14:17:10	2017	9	000999144300	1	2012-04-29	5.38972	2	云南省昆明市官渡区关上街道办事处巫家坝飞机维修基地村(小区)无号	云南省昆明市官渡区	官渡区	0	0	0	0	1	5
刘思雨	手足口病	2017-09-18 12:36:11	2017	9	001627567500	2	2013-12-30	3.71944	2	云南省昆明市嵩明县嵩阳镇执教园区汇尔佳大学中心城村(小区)3栋	云南省昆明市嵩明县	嵩明县	1	0	0	0	0	1
闭洪云	手足口病	2017-09-18 8:36:15	2017	9	000980178600	1	2012-11-03	4.87436	2	云南省昆明市西山区前卫街道办事处刘家营村(小区)72	云南省昆明市西山区	西山区	0	0	0	0	1	5
刘家昊	手足口病	2017-09-17 23:08:33	2017	9	001632265000	1	2015-07-31	2.13543	1	云南省昆明市官渡区关上街道办事处别样院景小区村(小区)2-3-402	云南省昆明市官渡区	官渡区	0	1	0	0	0	2
李宸睿	手足口病	2017-09-17 21:16:35	2017	9	001621123800	1	2014-05-19	3.33439	2	云南省昆明市盘龙区不详乡镇天宇澜山村(小区)B5-2806	云南省昆明市盘龙区	盘龙区	1	0	0	0	0	1
方甜倩	手足口病	2017-09-17 18:35:23	2017	9	001642876300	2	2015-10-01	1.96516	1	云南省昆明市官渡区不详乡镇昆前路村(小区)14号	云南省昆明市官渡区	官渡区	0	0	0	0	1	5
杨洛琳	手足口病	2017-09-17 15:48:30	2017	9	001608330100	2	2014-03-20	3.49804	2	云南省昆明市盘龙区不详乡镇穿金路大溪地村(小区)6栋101	云南省昆明市盘龙区	盘龙区	1	0	0	0	0	1
杨国睿	手足口病	2017-09-17 13:10:30	2017	9	001647776600	1	2016-10-07	0.946061	1	云南省昆明市官渡区不详乡镇海运花园村(小区)2栋1单元401	云南省昆明市官渡区	官渡区	0	1	0	0	0	2
吴勃辰	手足口病	2017-09-17 12:53:34	2017	9	001604953200	1	2014-09-07	3.02953	2	云南省昆明市官渡区不详乡镇云大知城村(小区)19栋3单元401	云南省昆明市官渡区	官渡区	0	0	0	0	1	5
汪敬凯	手足口病	2017-09-17 12:51:08	2017	9	001674243800	1	2012-10-25	4.89674	2	云南省昆明市宜良县不详乡镇愿景城市广场村(小区)5-2-2102	云南省昆明市宜良县	宜良县	0	0	0	0	1	5
刘礼槊	手足口病	2017-09-17 11:23:56	2017	9	001646783300	1	2016-02-04	1.61937	1	云南省昆明市东川区铜都镇姑海村(小区)28	云南省昆明市东川区	东川区	0	0	0	0	1	5
颜芷菡	手足口病	2017-09-17 11:12:01	2017	9	001674234700	2	2013-07-26	4.14638	2	云南省昆明市官渡区矣六乡跑马山铁轩物流村(小区)3栋33	云南省昆明市官渡区	官渡区	0	0	0	0	1	5
高芮阳	手足口病	2017-09-16 16:22:28	2017	9	001583576100	1	2011-05-20	6.32904	3	云南省昆明市盘龙区联盟办事处新迎小区12组团村(小区)184--1-501	云南省昆明市盘龙区	盘龙区	0	0	0	0	1	5
李宏宇	手足口病	2017-09-16 15:38:29	2017	9	001577427900	1	2009-10-26	7.89227	3	云南省昆明市西山区团结镇小乐居村(小区)17号	云南省昆明市西山区	西山区	0	1	0	0	0	2
邓志润	手足口病	2017-09-16 15:06:30	2017	9	001674176300	1	2016-06-24	1.23102	1	云南省昆明市嵩明县嵩阳镇金叶花园村(小区)18-1-502	云南省昆明市嵩明县	嵩明县	0	0	0	0	1	5
洪茁灵	手足口病	2017-09-16 12:43:24	2017	9	001639505400	2	2015-07-22	2.15614	1	云南省昆明市盘龙区不详乡镇东三环北苑村(小区)B4-30	云南省昆明市盘龙区	盘龙区	0	0	0	0	1	5
黄皓轩	手足口病	2017-09-16 12:22:48	2017	9	000972763500	1	2013-06-28	4.22044	2	云南省昆明市安宁市县街镇安澜雅苑村(小区)17-2-501	云南省昆明市安宁市	安宁市	0	0	0	0	1	5
程梓菡	手足口病	2017-09-15 21:46:42	2017	9	001655207200	2	2016-09-25	0.974421	1	云南省昆明市西山区不详乡镇时代年华小区锦华苑村(小区)9栋3单元501	云南省昆明市西山区	西山区	1	0	0	0	0	1
保睿涵	手足口病	2017-09-15 18:27:03	2017	9	001639876900	2	2016-06-02	1.28889	1	云南省昆明市安宁市太平镇始甸村村(小区)182号	云南省昆明市安宁市	安宁市	0	0	0	0	1	5
张卢彤瑾	手足口病	2017-09-15 14:33:57	2017	9	001602486200	2	2014-10-16	2.91747	1	云南省昆明市官渡区六甲乡六甲村四组村(小区)217号	云南省昆明市官渡区	官渡区	0	0	0	0	1	5
贺子维	手足口病	2017-09-15 14:09:00	2017	9	001624885300	1	2015-06-11	2.26582	1	云南省昆明市官渡区小板桥镇世纪城岚春苑村(小区)5-1-3A	云南省昆明市官渡区	官渡区	0	0	0	0	1	5
赵一依	手足口病	2017-09-15 11:37:22	2017	9	001657725600	2	2014-05-13	3.34424	1	云南省昆明市西山区福海街道办事处金岸春天村(小区)16-4-101	云南省昆明市西山区	西山区	0	0	0	0	1	5
倪海月之女	手足口病	2017-09-15 11:15:35	2017	9	001632800900	2	2016-03-02	1.53996	1	云南省昆明市晋宁县晋城镇五里铺村(小区)无号	云南省昆明市晋宁县	晋宁县	1	0	0	0	0	1
尹段钰涵	手足口病	2017-09-15 8:58:45	2017	9	001591417300	2	2014-03-19	3.49452	2	云南省昆明市安宁市青龙镇小李白村村(小区)25号	云南省昆明市安宁市	安宁市	0	0	0	0	1	5
文化皓轩	手足口病	2017-09-14 16:04:48	2017	9	001648248900	1	2016-02-09	1.598	1	云南省昆明市官渡区六甲乡陈家营村(小区)285号	云南省昆明市官渡区	官渡区	0	0	0	0	1	5
邓锦熙	手足口病	2017-09-14 13:39:22	2017	9	001639359300	1	2016-05-10	1.34858	1	云南省昆明市呈贡县不详乡镇蓝光天骄城2期村(小区)5-1401	云南省昆明市呈贡县	呈贡县	0	0	0	0	1	5
伏轶	手足口病	2017-09-14 13:18:24	2017	9	001046705300	2	2011-02-26	6.55046	3	云南省昆明市晋宁县昆阳镇安居家园村(小区)C5-1-1104	云南省昆明市晋宁县	晋宁县	1	0	0	0	0	1
陈凯凡	手足口病	2017-09-14 12:57:10	2017	9	001604875000	1	2014-11-16	2.82968	1	云南省昆明市官渡区大板桥镇西冲村村(小区)无号	云南省昆明市官渡区	官渡区	0	0	0	0	1	5
张芮欣	手足口病	2017-09-14 9:07:06	2017	9	001593215900	2	2014-06-26	3.22075	1	云南省昆明市官渡区不详乡镇晓东村(小区)267	云南省昆明市官渡区	官渡区	0	0	0	0	1	5
曾语晨	手足口病	2017-09-13 15:45:52	2017	9	001602417800	2	2014-07-18	3.15854	2	云南省昆明市官渡区小板桥镇土桥村(小区)681	云南省昆明市官渡区	官渡区	0	0	0	0	1	5
王杨睿浠	手足口病	2017-09-13 11:08:13	2017	9	001604943800	1	2014-06-26	3.21825	2	云南省昆明市五华区厂口乡厂口村委会小村村(小区)150	云南省昆明市五华区	五华区	0	0	0	0	1	5
田乔木	手足口病	2017-09-13 10:56:25	2017	9	001612530700	1	2014-09-25	2.96908	2	云南省昆明市官渡区大板桥镇西冲口村村(小区)无号	云南省昆明市官渡区	官渡区	0	0	0	0	1	5
黄益悠	手足口病	2017-09-13 10:19:07	2017	9	001591600200	2	2013-09-03	4.02856	2	云南省昆明市官渡区六甲乡张家沟村村(小区)192号	云南省昆明市官渡区	官渡区	1	0	0	0	0	1
范天俊	手足口病	2017-09-12 22:34:01	2017	9	000965495100	1	2009-08-18	8.07102	3	云南省昆明市五华区红云办事处江东小康城村(小区)B-1-305	云南省昆明市五华区	五华区	0	0	0	0	1	5
艾宇航	手足口病	2017-09-12 22:24:32	2017	9	001673918600	1	2015-09-27	1.96286	1	云南省昆明市寻甸回族彝族自治县金所乡死板沟村村(小区)42	云南省昆明市寻甸回	寻甸回	0	0	0	0	1	5
肖迦文	手足口病	2017-09-12 19:34:34	2017	9	000979104000	1	2012-11-19	4.81537	2	云南省昆明市西山区金碧街道办事处气象路村(小区)55	云南省昆明市西山区	西山区	1	0	0	0	0	1
杨茗媛	手足口病	2017-09-12 10:39:48	2017	9	001656178600	2	2016-09-08	1.01148	1	云南省昆明市官渡区关上街道办事处青棚村村(小区)无号	云南省昆明市官渡区	官渡区	0	0	0	0	1	5
杨雯茜	手足口病	2017-09-12 10:37:01	2017	9	001613223000	2	2015-04-19	2.40231	1	云南省昆明市官渡区关上街道办事处青棚村村(小区)无号	云南省昆明市官渡区	官渡区	0	0	0	0	1	5
角兴源	手足口病	2017-09-12 10:14:27	2017	9	001588323900	1	2014-03-25	3.47003	2	云南省昆明市官渡区大板桥镇云大知城二区村(小区)2-604	云南省昆明市官渡区	官渡区	0	0	0	0	1	5
唐郁杰	手足口病	2017-09-12 9:05:50	2017	9	001664579900	1	2016-11-22	0.805966	1	云南省昆明市呈贡县吴家营乡七彩云南第一城村(小区)6-2303	云南省昆明市呈贡县	呈贡县	0	0	0	0	1	5
杨奕辰	手足口病	2017-09-11 23:59:53	2017	9	001673852200	1	2014-05-06	3.35387	1	云南省昆明市西山区不详乡镇永乐路村(小区)11号	云南省昆明市西山区	西山区	0	0	0	0	1	5
张梓妍	手足口病	2017-09-11 22:11:59	2017	9	001673849200	2	2014-09-08	3.01143	2	云南省昆明市嵩明县杨桥乡龙街村(小区)123号	云南省昆明市嵩明县	嵩明县	1	0	0	0	0	1
栾森坤	手足口病	2017-09-11 15:17:44	2017	9	001591504900	1	2013-10-16	3.90592	2	云南省昆明市西山区不详乡镇刘家营村(小区)29号	云南省昆明市西山区	西山区	0	0	0	0	1	5
向琬钰	手足口病	2017-09-11 14:01:49	2017	9	001673824100	2	2013-04-23	4.38764	1	云南省昆明市东川区汤丹镇运输队村(小区)无号	云南省昆明市东川区	东川区	0	0	0	0	1	5
缪沅宸	手足口病	2017-09-11 13:43:43	2017	9	001636510600	1	2016-03-08	1.51286	1	云南省昆明市盘龙区青云办事处朝九晚五村(小区)6-507	云南省昆明市盘龙区	盘龙区	0	0	0	0	1	5
包宇萱	手足口病	2017-09-11 10:15:22	2017	9	001638989200	2	2014-08-15	3.07578	2	云南省昆明市官渡区大板桥镇西冲村村(小区)无号	云南省昆明市官渡区	官渡区	0	0	0	0	1	5
速梓瀚	手足口病	2017-09-11 9:39:13	2017	9	001592166000	1	2014-05-24	3.30295	2	云南省昆明市官渡区大板桥镇西冲村(小区)无号	云南省昆明市官渡区	官渡区	0	0	0	0	1	5
梅宇恒	手足口病	2017-09-11 9:35:36	2017	9	001652878500	1	2016-06-18	1.23313	1	云南省昆明市盘龙区青云办事处白龙村农贸市场村(小区)B-8号	云南省昆明市盘龙区	盘龙区	0	0	0	0	1	5
李桂龙	手足口病	2017-09-11 9:02:46	2017	9	001590309600	1	2014-04-22	3.39049	2	云南省昆明市官渡区金马街道办事处幸福邻里小区村(小区)19-11-01	云南省昆明市官渡区	官渡区	0	0	0	0	1	5
禹承坤	手足口病	2017-09-10 21:41:29	2017	9	001614474700	1	2014-08-13	3.07982	2	云南省昆明市官渡区官渡镇海伦国际13号地村(小区)5-2601	云南省昆明市官渡区	官渡区	0	0	0	0	1	5
栗小果	手足口病	2017-09-10 19:14:20	2017	9	001643079800	2	2016-06-10	1.25339	1	云南省昆明市五华区护国办事处人民西路一号广场C区村(小区)A5-2栋3406	云南省昆明市五华区	五华区	0	0	0	0	1	5
李蔚	手足口病	2017-09-10 17:14:34	2017	9	001610098600	1	2014-08-14	3.07657	1	云南省昆明市寻甸回族彝族自治县仁德镇凤梧路村(小区)56号	云南省昆明市寻甸回	寻甸回	0	0	0	0	1	5
蒋明润	手足口病	2017-09-10 17:05:38	2017	9	001673764600	1	2016-05-11	1.33528	1	云南省昆明市宜良县古城镇小薛营村(小区)866号	云南省昆明市宜良县	宜良县	0	0	0	0	1	5
殷丽芳之女	手足口病	2017-09-10 16:03:25	2017	9	001608249900	2	2015-01-22	2.63564	1	云南省昆明市盘龙区联盟办事处滇源大厦村(小区)1-2-401	云南省昆明市盘龙区	盘龙区	0	0	0	0	1	5
陈思颖	手足口病	2017-09-10 15:20:11	2017	9	001630688000	2	2012-07-14	5.15986	2	云南省昆明市嵩明县杨林镇杨林大学城村(小区)6-2308	云南省昆明市嵩明县	嵩明县	0	0	0	0	1	5
李帅	手足口病	2017-09-10 15:09:09	2017	9	001673746600	1	2015-02-24	2.54519	1	云南省昆明市呈贡县洛羊镇新册村(小区)无号	云南省昆明市呈贡县	呈贡县	0	0	0	0	1	5
张哲诚	手足口病	2017-09-10 14:41:58	2017	9	001629313400	1	2013-03-19	4.4808	2	云南省昆明市官渡区小板桥镇彼岸2期10组团村(小区)8-202	云南省昆明市官渡区	官渡区	0	0	0	0	1	5
李江晶	手足口病	2017-09-10 14:34:48	2017	9	001673753600	2	2009-10-04	7.93595	3	云南省昆明市西山区团结镇团结社区果园村(小区)125号	云南省昆明市西山区	西山区	0	0	0	0	1	5
余思语	手足口病	2017-09-10 13:41:28	2017	9	001604911000	2	2014-08-12	3.08164	2	云南省昆明市官渡区大板桥镇西冲小学村(小区)无号	云南省昆明市官渡区	官渡区	0	0	0	0	1	5
李欣桐	手足口病	2017-09-09 15:32:55	2017	9	001646708400	2	2016-06-04	1.26666	1	云南省昆明市西山区永昌街道办事处永昌路村(小区)147	云南省昆明市西山区	西山区	0	0	0	0	1	5
刘峙辰	手足口病	2017-09-09 15:22:47	2017	9	001583557800	1	2014-01-04	3.68143	2	云南省昆明市盘龙区不详乡镇麻线营小区村(小区)2栋1单元17	云南省昆明市盘龙区	盘龙区	1	0	0	0	0	1
罗子健	手足口病	2017-09-09 9:36:37	2017	9	001673344900	1	2015-02-06	2.5911	2	云南省昆明市呈贡县不详乡镇华飞小区村(小区)A区4栋1001	云南省昆明市呈贡县	呈贡县	0	0	0	0	1	5
孔星	手足口病	2017-09-08 11:13:56	2017	9	001673626000	1	2014-11-10	2.82948	1	云南省昆明市官渡区小板桥镇西廊村(小区)251	云南省昆明市官渡区	官渡区	0	0	0	0	1	5
杨宇成	手足口病	2017-09-08 9:17:59	2017	9	001665539100	1	2015-12-06	1.75876	1	云南省昆明市西山区碧鸡镇长坡村村(小区)220	云南省昆明市西山区	西山区	0	0	0	0	1	5
杨焓	手足口病	2017-09-08 9:08:07	2017	9	001616401800	1	2013-12-24	3.70809	2	云南省昆明市嵩明县不详乡镇木作村(小区)23	云南省昆明市嵩明县	嵩明县	1	0	0	0	0	1
崔诺一	手足口病	2017-09-07 17:06:41	2017	9	001644305900	2	2015-09-11	1.99237	1	云南省昆明市五华区不详乡镇泰阳新城村(小区)E-3-403	云南省昆明市五华区	五华区	0	0	0	0	1	5
崔皓岳	手足口病	2017-09-07 17:02:18	2017	9	001647313700	1	2010-09-03	7.01358	3	云南省昆明市五华区不详乡镇泰阳欣城村(小区)E-3-403	云南省昆明市五华区	五华区	0	0	0	0	1	5
鲁康	手足口病	2017-09-07 14:22:25	2017	9	001641377000	1	2016-04-01	1.43627	1	云南省昆明市呈贡县不详乡镇粮食局宿舍村(小区)2-401	云南省昆明市呈贡县	呈贡县	0	0	0	0	1	5
李萍	手足口病	2017-09-07 3:08:01	2017	9	001610355100	2	2014-10-23	2.8751	1	云南省昆明市官渡区不详乡镇向化村村(小区)274	云南省昆明市官渡区	官渡区	0	0	0	0	1	5
赵思涵	手足口病	2017-09-07 0:33:12	2017	9	001646135000	2	2016-07-20	1.13353	1	云南省昆明市官渡区小板桥镇大街村村(小区)387	云南省昆明市官渡区	官渡区	0	0	0	0	1	5
施雨萱	手足口病	2017-09-06 14:17:57	2017	9	001673510800	2	2014-12-07	2.75043	1	云南省昆明市五华区不详乡镇留苑小区村(小区)6栋2单元302	云南省昆明市五华区	五华区	1	0	0	0	0	1
施米诗	手足口病	2017-09-06 10:28:22	2017	9	001616688900	2	2014-09-11	2.98819	2	云南省昆明市晋宁县晋城镇盘龙路村(小区)30	云南省昆明市晋宁县	晋宁县	0	0	0	0	1	5
彭泊睿	手足口病	2017-09-06 0:34:14	2017	9	001663126200	1	2015-07-31	2.10273	1	云南省昆明市官渡区矣六乡金福地花园村(小区)14-2808	云南省昆明市官渡区	官渡区	0	0	0	0	1	5
周艾琳	手足口病	2017-09-05 17:29:57	2017	9	001612026000	2	2014-04-28	3.3586	2	云南省昆明市西山区金碧街道办事处刘家营村(小区)60	云南省昆明市西山区	西山区	0	1	0	0	0	2
李欢桐	手足口病	2017-09-05 14:53:20	2017	9	001672515800	2	2016-02-09	1.57322	1	云南省昆明市盘龙区不详乡镇金安小区村(小区)3栋1单元401	云南省昆明市盘龙区	盘龙区	0	0	0	0	1	5
汤雨泽	手足口病	2017-09-05 13:28:35	2017	9	001604299000	1	2014-04-06	3.41838	2	云南省昆明市官渡区官渡镇尚义村村(小区)238号	云南省昆明市官渡区	官渡区	1	0	0	0	0	1
沈芮玄	手足口病	2017-09-05 13:19:01	2017	9	001673448900	1	2014-10-10	2.90638	2	云南省昆明市呈贡县洛羊镇小新册村(小区)3138号	云南省昆明市呈贡县	呈贡县	0	0	0	0	1	5
施雲腾	手足口病	2017-09-05 11:13:59	2017	9	001628045700	1	2015-11-02	1.84386	1	云南省昆明市官渡区不详乡镇玉龙村村(小区)66号	云南省昆明市官渡区	官渡区	0	0	0	0	1	5
刘柯	手足口病	2017-09-05 9:16:51	2017	9	001653495900	1	2016-04-27	1.35903	1	云南省昆明市五华区不详乡镇天骄北麓村(小区)21栋201	云南省昆明市五华区	五华区	0	1	0	0	0	2
杨凤钰	手足口病	2017-09-05 9:04:24	2017	9	001673421100	2	2014-07-14	3.14683	2	云南省昆明市宜良县匡远镇蓬莱村(小区)103	云南省昆明市宜良县	宜良县	0	0	0	0	1	5
姜梾	手足口病	2017-09-04 21:34:45	2017	9	001598601500	1	2014-04-13	3.3974	2	云南省昆明市嵩明县嵩阳镇忠恒印苑村(小区)4-1-101	云南省昆明市嵩明县	嵩明县	0	0	0	0	1	5
樊又铭	手足口病	2017-09-04 13:08:49	2017	9	001617436600	1	2015-07-07	2.1644	1	云南省昆明市宜良县匡远镇玉桥路村(小区)109	云南省昆明市宜良县	宜良县	0	0	0	0	1	5
刘炫辰	手足口病	2017-09-04 11:20:02	2017	9	001599002100	1	2014-08-07	3.07864	2	云南省昆明市呈贡县不详乡镇雨花街道大方居村(小区)5栋2104	云南省昆明市呈贡县	呈贡县	0	0	0	0	1	5
吉清杨	手足口病	2017-09-04 9:50:14	2017	9	001673364700	2	2012-08-20	5.04151	2	云南省昆明市官渡区官渡镇时代风华村(小区)6-1-101	云南省昆明市官渡区	官渡区	0	0	0	0	1	5
谭钦友	手足口病	2017-09-04 9:33:23	2017	9	001665650000	1	2015-12-25	1.69582	1	云南省昆明市五华区普吉办事处黄土坡洪家营村(小区)49	云南省昆明市五华区	五华区	0	0	0	0	1	5
代斌	手足口病	2017-09-03 0:18:42	2017	9	001673301700	1	2006-03-26	11.4415	3	云南省昆明市官渡区吴井街道办事处和平村黄家庄村(小区)21	云南省昆明市官渡区	官渡区	0	0	0	0	1	5
李濡勋	手足口病	2017-09-02 17:12:49	2017	9	001615505400	1	2012-10-08	4.90272	2	云南省昆明市西山区福海街道办事处滇池路村(小区)33	云南省昆明市西山区	西山区	0	0	0	0	1	5
舒雨薇	手足口病	2017-09-02 14:00:19	2017	9	001673279700	2	2015-01-05	2.66005	1	云南省昆明市官渡区太和街道办事处和平村(小区)14	云南省昆明市官渡区	官渡区	0	0	0	0	1	5
刘文杰	手足口病	2017-09-02 12:42:28	2017	9	001673273300	1	2015-06-12	2.22732	1	云南省昆明市晋宁县晋城镇土家村(小区)无号	云南省昆明市晋宁县	晋宁县	0	0	0	0	1	5
杨子昂	手足口病	2017-09-02 10:17:41	2017	9	001673258400	1	2014-07-06	3.16065	1	云南省昆明市嵩明县嵩阳镇龙街村委会村(小区)45	云南省昆明市嵩明县	嵩明县	1	0	0	0	0	1
吕书源	手足口病	2017-09-02 10:04:59	2017	9	001638989000	1	2015-09-14	1.96966	1	云南省昆明市官渡区关上街道办事处双凤社区万德村(小区)265	云南省昆明市官渡区	官渡区	0	0	0	0	1	5
黄晓萌	手足口病	2017-09-01 14:36:26	2017	9	001673188700	2	2016-10-23	0.858614	1	云南省昆明市呈贡县不详乡镇蓝光天骄2期村(小区)7-1304	云南省昆明市呈贡县	呈贡县	0	0	0	0	1	5
郭馨予	手足口病	2017-09-01 14:36:08	2017	9	001629389800	2	2015-12-02	1.75115	1	云南省昆明市官渡区不详乡镇龙马社区村(小区)无号	云南省昆明市官渡区	官渡区	0	0	0	0	1	5
孟懿轩	手足口病	2017-09-01 14:07:04	2017	9	001673212900	1	2014-03-19	3.45678	1	云南省昆明市嵩明县牛栏江镇小新街村委会小路底村(小区)30	云南省昆明市嵩明县	嵩明县	0	0	0	0	1	5
李钇佳	手足口病	2017-09-01 10:17:00	2017	9	001605866100	2	2014-12-10	2.72807	2	云南省昆明市嵩明县不详乡镇万年花城2期村(小区)29-3-902	云南省昆明市嵩明县	嵩明县	0	0	0	0	1	5
杨进	手足口病	2017-08-31 21:06:47	2017	8	001617902400	1	2013-03-22	4.44594	2	云南省昆明市嵩明县杨林镇罗良村村(小区)183号	云南省昆明市嵩明县	嵩明县	0	1	0	0	0	2
黄珊	手足口病	2017-08-31 16:53:00	2017	8	001045741600	2	2011-10-08	5.89926	2	云南省昆明市官渡区吴井街道办事处汤井小区村(小区)5栋2单元404	云南省昆明市官渡区	官渡区	1	0	0	0	0	1
字文熙	手足口病	2017-08-30 16:42:55	2017	8	001604508400	2	2014-05-26	3.26542	2	云南省昆明市呈贡县不详乡镇雨花街道雨花村村(小区)无号	云南省昆明市呈贡县	呈贡县	0	0	0	0	1	5
李梓洋	手足口病	2017-08-30 15:38:33	2017	8	001648386300	1	2016-06-21	1.19275	1	云南省昆明市呈贡县不详乡镇沿河路村(小区)100号	云南省昆明市呈贡县	呈贡县	0	0	0	0	1	5
杨明帆	手足口病	2017-08-30 15:08:10	2017	8	001671279900	1	2016-07-24	1.10234	1	云南省昆明市官渡区小板桥镇大羊甫新村(小区)851号	云南省昆明市官渡区	官渡区	0	0	0	0	1	5
罗梓员	手足口病	2017-08-30 14:40:37	2017	8	001604685300	1	2014-11-21	2.77512	1	云南省昆明市嵩明县嵩阳镇海宇花园村(小区)16-1-304	云南省昆明市嵩明县	嵩明县	0	0	0	0	1	5
聂虹露	手足口病	2017-08-29 16:31:38	2017	8	001616208900	2	2014-06-09	3.22434	1	云南省昆明市五华区不详乡镇鑫苑村(小区)20-1-201	云南省昆明市五华区	五华区	0	0	0	0	1	5
黄煜杨	手足口病	2017-08-29 14:46:42	2017	8	001621047900	1	2015-07-08	2.14542	1	云南省昆明市嵩明县杨林镇罗良一村(小区)185号	云南省昆明市嵩明县	嵩明县	0	0	0	0	1	5
陈羿函	手足口病	2017-08-29 14:18:16	2017	8	001607999400	1	2014-11-04	2.81888	1	云南省昆明市呈贡县大渔乡时代俊园A1地块村(小区)3-1-302	云南省昆明市呈贡县	呈贡县	0	0	0	0	1	5
曾谢涵	手足口病	2017-08-29 14:09:43	2017	8	001653979100	1	2016-05-11	1.30209	1	云南省昆明市宜良县南羊镇中下墩子村(小区)26号	云南省昆明市宜良县	宜良县	1	0	0	0	0	1
廖紫轩	手足口病	2017-08-29 13:22:35	2017	8	001621926300	2	2015-07-07	2.148	1	云南省昆明市官渡区矣六乡子君村(小区)无号	云南省昆明市官渡区	官渡区	0	1	0	0	0	2
赵珊	手足口病	2017-08-29 13:14:10	2017	8	000982298900	2	2012-05-28	5.25545	2	云南省昆明市官渡区矣六乡盛泰公园盛世村(小区)16-1-601	云南省昆明市官渡区	官渡区	0	0	0	0	1	5
李子昊	手足口病	2017-08-29 11:15:52	2017	8	001672987200	1	2014-10-22	2.85413	1	云南省昆明市西山区福海街道办事处渔户村(小区)1号	云南省昆明市西山区	西山区	0	0	0	0	1	5
张正鹏	手足口病	2017-08-29 2:10:07	2017	8	001640686400	1	2016-05-23	1.26787	1	云南省昆明市寻甸回族彝族自治县柯渡镇双龙潭村(小区)38	云南省昆明市寻甸回	寻甸回	0	1	0	0	0	2
彭楚航	手足口病	2017-08-28 23:08:26	2017	8	001639225100	1	2015-04-22	2.35445	1	云南省昆明市富民县东村乡中民村(小区)3	云南省昆明市富民县	富民县	0	1	0	0	0	2
胡夏皓然	手足口病	2017-08-28 21:24:07	2017	8	001639892800	2	2016-04-26	1.34125	1	云南省昆明市宜良县狗街镇龙华村陈渡村279号村(小区)附1号	云南省昆明市宜良县	宜良县	0	0	0	0	1	5
赵莹霖	手足口病	2017-08-28 17:31:26	2017	8	001655204700	2	2016-05-27	1.25593	1	云南省昆明市安宁市太平镇万辉新城村(小区)3-1-302	云南省昆明市安宁市	安宁市	0	0	0	0	1	5
马祎萌	手足口病	2017-08-28 13:11:58	2017	8	001672921500	2	2016-11-30	0.743463	1	云南省昆明市五华区黑林铺办事处滇缅大道财兴盛大厦村(小区)C-306	云南省昆明市五华区	五华区	0	0	0	0	1	5
罗登宇航	手足口病	2017-08-28 12:49:15	2017	8	001657818300	2	2016-08-08	1.05554	1	云南省昆明市呈贡县洛羊镇新册村村(小区)无号	云南省昆明市呈贡县	呈贡县	0	0	0	0	1	5
王子熠	手足口病	2017-08-28 10:56:17	2017	8	001580412700	1	2013-10-06	3.89447	2	云南省昆明市盘龙区金辰办事处温馨家园村(小区)10-2-501	云南省昆明市盘龙区	盘龙区	1	0	0	0	0	1
杨洙霁	手足口病	2017-08-27 21:21:52	2017	8	001625104100	2	2015-04-09	2.38711	1	云南省昆明市嵩明县杨林镇罗良村委会村(小区)12号	云南省昆明市嵩明县	嵩明县	0	0	0	0	1	5
杨扬	手足口病	2017-08-27 16:24:01	2017	8	001624669800	1	2015-09-21	1.93479	1	云南省昆明市呈贡县斗南镇乌龙村村(小区)597号	云南省昆明市呈贡县	呈贡县	0	0	0	0	1	5
杨甜	手足口病	2017-08-27 14:12:34	2017	8	001648088000	2	2016-04-29	1.32948	1	云南省昆明市嵩明县杨林镇罗梁村村(小区)405号	云南省昆明市嵩明县	嵩明县	0	0	0	0	1	5
王梓皓	手足口病	2017-08-27 14:07:39	2017	8	001672844800	1	2014-09-24	2.92564	1	云南省昆明市五华区丰宁办事处丰宁小区村(小区)30-4-702	云南省昆明市五华区	五华区	0	0	0	0	1	5
亢梓皓	手足口病	2017-08-27 12:15:43	2017	8	001627747400	1	2015-04-14	2.37238	1	云南省昆明市盘龙区东华办事处金色俊园村(小区)F-805号	云南省昆明市盘龙区	盘龙区	0	0	0	0	1	5
管梓豪	手足口病	2017-08-27 11:14:11	2017	8	001586928100	1	2013-01-25	4.58718	2	云南省昆明市西山区福海街道办事处鑫龙小区村(小区)3-3-202	云南省昆明市西山区	西山区	1	0	0	0	0	1
庄婧娴	手足口病	2017-08-27 10:45:40	2017	8	001672830100	2	2016-10-28	0.830796	1	云南省昆明市晋宁县晋城镇大草皮村村(小区)6号	云南省昆明市晋宁县	晋宁县	0	0	0	0	1	5
温梓晨	手足口病	2017-08-27 9:32:32	2017	8	001647659100	1	2016-06-20	1.18658	1	云南省昆明市呈贡县不详乡镇滇池新城小区星茴湾村(小区)8-1-502	云南省昆明市呈贡县	呈贡县	0	0	0	0	1	5
李瑞希	手足口病	2017-08-26 19:15:28	2017	8	001648037500	1	2016-04-05	1.39303	1	云南省昆明市西山区福海街道办事处李家地新村村(小区)109号	云南省昆明市西山区	西山区	0	0	0	0	1	5
杨泽峰	手足口病	2017-08-26 15:01:08	2017	8	001600452600	1	2014-07-10	3.13108	1	云南省昆明市呈贡县大渔乡新村村(小区)79号	云南省昆明市呈贡县	呈贡县	0	0	0	0	1	5
李琼芳之子	手足口病	2017-08-26 14:44:51	2017	8	001638321800	1	2016-05-31	1.23919	1	云南省昆明市官渡区不详乡镇双凤东路村(小区)480号	云南省昆明市官渡区	官渡区	0	0	0	0	1	5
李宥灏	手足口病	2017-08-26 10:48:43	2017	8	001653787200	1	2016-11-23	0.75688	1	云南省昆明市晋宁县上蒜乡金沙村村(小区)160号	云南省昆明市晋宁县	晋宁县	0	0	0	0	1	5
马良若伊	手足口病	2017-08-26 10:05:46	2017	8	001634682700	2	2016-01-05	1.64112	1	云南省昆明市嵩明县嵩阳镇大营村村(小区)124号	云南省昆明市嵩明县	嵩明县	0	0	0	0	1	5
杨玺菡	手足口病	2017-08-26 9:56:14	2017	8	001613637500	2	2015-03-18	2.4433	1	云南省昆明市官渡区小板桥镇双凤东路村(小区)299号	云南省昆明市官渡区	官渡区	0	0	0	0	1	5
臧启凡	手足口病	2017-08-25 14:57:34	2017	8	001653375400	1	2016-06-29	1.15708	1	云南省昆明市西山区福海街道办事处正和小区和顺苑村(小区)12-5-402	云南省昆明市西山区	西山区	0	0	0	0	1	5
刘苏瑶	手足口病	2017-08-25 10:57:50	2017	8	001577637900	2	2011-09-29	5.90679	2	云南省昆明市五华区红云办事处红锦路红云小区村(小区)19栋2单元402	云南省昆明市五华区	五华区	0	0	0	0	1	5
刘璟睿	手足口病	2017-08-24 20:11:25	2017	8	001650058500	1	2016-09-26	0.91127	1	云南省昆明市呈贡县不详乡镇倪家营村(小区)无号	云南省昆明市呈贡县	呈贡县	0	0	0	0	1	5
沈麟祥	手足口病	2017-08-24 17:02:41	2017	8	001672638300	1	2015-04-26	2.33186	1	云南省昆明市呈贡县吴家营乡沐春园村(小区)38-2-201	云南省昆明市呈贡县	呈贡县	0	0	0	0	1	5
黄钰婷	手足口病	2017-08-24 15:38:48	2017	8	001633508800	2	2015-12-12	1.70199	1	云南省昆明市官渡区矣六乡盛世公园村(小区)12-2-1802	云南省昆明市官渡区	官渡区	0	0	0	0	1	5
陈哲佳	手足口病	2017-08-23 19:32:55	2017	8	001582669300	2	2013-12-11	3.70107	2	云南省昆明市官渡区不详乡镇世纪城村(小区)2栋3单元601	云南省昆明市官渡区	官渡区	0	1	0	0	0	2
肖龙静	手足口病	2017-08-23 13:55:06	2017	8	001634703800	2	2016-03-24	1.41706	1	云南省昆明市嵩明县杨林镇马房村(小区)14号	云南省昆明市嵩明县	嵩明县	0	0	0	0	1	5
李奕潼	手足口病	2017-08-23 13:52:37	2017	8	001664328600	2	2016-11-04	0.801035	1	云南省昆明市官渡区关上街道办事处银海尚御村(小区)5-1204	云南省昆明市官渡区	官渡区	0	0	0	0	1	5
李瑾曦	手足口病	2017-08-23 13:51:04	2017	8	001648008300	2	2014-11-02	2.80788	1	云南省昆明市嵩明县小街镇花园村(小区)164号	云南省昆明市嵩明县	嵩明县	0	0	0	0	1	5
张卢彤瑾	手足口病	2017-08-23 9:37:28	2017	8	001602486200	2	2014-10-16	2.85394	1	云南省昆明市官渡区六甲乡六甲村(小区)217号	云南省昆明市官渡区	官渡区	0	0	0	0	1	5
线东雨	手足口病	2017-08-22 13:08:13	2017	8	001664803100	2	2016-04-22	1.33483	1	云南省昆明市官渡区矣六乡百合园村(小区)S03-33	云南省昆明市官渡区	官渡区	1	0	0	0	0	1
尚嘉忆	手足口病	2017-08-22 11:14:53	2017	8	001623381200	2	2015-08-28	1.98622	1	云南省昆明市西山区前卫街道办事处双河湾村(小区)2-2-1605	云南省昆明市西山区	西山区	0	0	0	0	1	5
晋藜瑄	手足口病	2017-08-21 17:55:42	2017	8	001648517100	2	2014-01-24	3.57494	2	云南省昆明市盘龙区不详乡镇滨江俊园村(小区)6栋2402	云南省昆明市盘龙区	盘龙区	0	0	0	0	1	5
张峻熙	手足口病	2017-08-21 17:00:01	2017	8	001649076400	1	2016-04-26	1.32158	1	云南省昆明市官渡区六甲乡六甲村(小区)217号	云南省昆明市官渡区	官渡区	0	0	0	0	1	5
李宇熙	手足口病	2017-08-21 16:36:41	2017	8	001672308800	2	2015-11-17	1.76233	1	云南省昆明市官渡区矣六乡新亚洲体育城星汇园村(小区)G11-1-601	云南省昆明市官渡区	官渡区	0	0	0	0	1	5
姚品江	手足口病	2017-08-21 14:19:35	2017	8	001672294300	1	2016-06-04	1.2145	1	云南省昆明市官渡区大板桥镇魅力之城村(小区)6-1003	云南省昆明市官渡区	官渡区	0	1	0	0	0	2
刘雷宇恒	手足口病	2017-08-21 14:12:08	2017	8	001607613700	1	2014-09-01	2.97219	1	云南省昆明市晋宁县昆阳镇乌龙村(小区)50号	云南省昆明市晋宁县	晋宁县	1	0	0	0	0	1
袁上	手足口病	2017-08-21 14:10:00	2017	8	001625477700	1	2015-06-17	2.18095	1	云南省昆明市五华区莲华办事处莲华村(小区)1栋2单元102	云南省昆明市五华区	五华区	0	0	0	0	1	5
杜沛茹	手足口病	2017-08-21 13:41:29	2017	8	001643623500	2	2016-07-12	1.11039	1	云南省昆明市西山区前卫街道办事处润城村(小区)10-901	云南省昆明市西山区	西山区	0	0	0	0	1	5
赵景曦	手足口病	2017-08-21 13:38:52	2017	8	001653772200	1	2016-04-09	1.36774	1	云南省昆明市五华区黑林铺办事处泰阳新城村(小区)G-707	云南省昆明市五华区	五华区	0	0	0	0	1	5
杨子鹤	手足口病	2017-08-20 18:12:26	2017	8	001650875600	1	2016-05-15	1.26696	1	云南省昆明市五华区不详乡镇小康大道德润朗悦湾村(小区)11栋503	云南省昆明市五华区	五华区	0	0	0	0	1	5
秦绍东	手足口病	2017-08-20 17:20:41	2017	8	001672185300	1	2016-03-28	1.39828	1	云南省昆明市呈贡县不详乡镇七彩云南第-城村(小区)10栋401	云南省昆明市呈贡县	呈贡县	0	0	0	0	1	5
杨梓彤	手足口病	2017-08-20 0:31:43	2017	8	001605910400	2	2013-10-09	3.86317	1	云南省昆明市五华区不详乡镇新闻路268号村(小区)4-2-202	云南省昆明市五华区	五华区	0	0	0	0	1	5
任晨夕	手足口病	2017-08-19 16:54:29	2017	8	001652835800	2	2016-04-27	1.31336	1	云南省昆明市盘龙区不详乡镇白云路村(小区)2-1-7	云南省昆明市盘龙区	盘龙区	0	0	0	0	1	5
沈绍航	手足口病	2017-08-19 15:34:23	2017	8	001630984100	1	2015-10-26	1.81697	1	云南省昆明市呈贡县不详乡镇米兰园村(小区)A4栋1单元102	云南省昆明市呈贡县	呈贡县	0	0	0	0	1	5
何灵俐	手足口病	2017-08-19 14:43:01	2017	8	001672083600	2	2015-09-19	1.91817	1	云南省昆明市五华区不详乡镇小屯老村村(小区)148	云南省昆明市五华区	五华区	0	0	0	0	1	5
陈翊萱	手足口病	2017-08-19 13:25:26	2017	8	001642874900	2	2016-03-20	1.417	1	云南省昆明市五华区不详乡镇西翥街道三斗社区村(小区)无号	云南省昆明市五华区	五华区	0	0	0	0	1	5
何沅蔓	手足口病	2017-08-19 9:50:47	2017	8	001619768400	2	2014-03-30	3.39058	1	云南省昆明市西山区福海街道办事处南苑小区村(小区)6栋101	云南省昆明市西山区	西山区	0	0	0	0	1	5
舒子豪	手足口病	2017-08-19 0:32:38	2017	8	001649790100	1	2016-06-15	1.17734	1	云南省昆明市盘龙区不详乡镇江东花城村(小区)21-1-101	云南省昆明市盘龙区	盘龙区	0	0	0	0	1	5
朱梓钰	手足口病	2017-08-18 22:53:30	2017	8	001645325300	1	2015-11-01	1.79864	1	云南省昆明市盘龙区不详乡镇禧瑞都村(小区)c-2209	云南省昆明市盘龙区	盘龙区	1	0	0	0	0	1
杨晟睿	手足口病	2017-08-18 21:47:41	2017	8	001580166900	1	2013-12-26	3.64657	2	云南省昆明市官渡区大板桥镇大东冲村(小区)15号	云南省昆明市官渡区	官渡区	0	0	0	0	1	5
李沐宸	手足口病	2017-08-18 20:27:45	2017	8	001662924800	2	2017-02-08	0.525264	1	云南省昆明市呈贡县不详乡镇可乐村村(小区)17号	云南省昆明市呈贡县	呈贡县	0	0	0	0	1	5
马娇情之子	手足口病	2017-08-18 20:06:05	2017	8	001655660000	1	2017-01-02	0.626523	1	云南省昆明市盘龙区不详乡镇青龙村村(小区)585号	云南省昆明市盘龙区	盘龙区	0	0	0	0	1	5
文昊	手足口病	2017-08-18 16:31:37	2017	8	001640248700	1	2016-07-02	1.12988	1	云南省昆明市官渡区官渡镇后所村(小区)378号	云南省昆明市官渡区	官渡区	0	0	0	0	1	5
沈绍朋	手足口病	2017-08-18 16:20:10	2017	8	001643307600	1	2015-10-26	1.81432	1	云南省昆明市呈贡县龙城镇米兰园村(小区)A4-1-102	云南省昆明市呈贡县	呈贡县	0	0	0	0	1	5
马煜城	手足口病	2017-08-18 14:23:54	2017	8	001671989900	1	2016-08-25	0.981793	1	云南省昆明市盘龙区不详乡镇金昙花园村(小区)3栋1002	云南省昆明市盘龙区	盘龙区	0	0	0	0	1	5
肖煜	手足口病	2017-08-18 13:47:07	2017	8	000990002400	2	2011-11-09	5.7757	1	云南省昆明市官渡区小板桥镇时家湾村(小区)无号	云南省昆明市官渡区	官渡区	0	0	0	0	1	5
张舒涵	手足口病	2017-08-18 13:26:13	2017	8	001628238900	2	2015-04-01	2.38346	1	云南省昆明市安宁市连然镇金色家园村(小区)3-3-1206	云南省昆明市安宁市	安宁市	0	0	0	0	1	5
赵紫涵	手足口病	2017-08-18 11:53:41	2017	8	001649914100	2	2016-03-12	1.43599	1	云南省昆明市五华区黑林铺办事处王家桥博众花园村(小区)12栋306	云南省昆明市五华区	五华区	0	1	0	0	0	2
焦熙承	手足口病	2017-08-18 10:04:26	2017	8	001634105800	1	2016-01-09	1.60827	1	云南省昆明市官渡区矣六乡云秀康园1号院村(小区)2-1402	云南省昆明市官渡区	官渡区	0	0	0	0	1	5
谭思颖	手足口病	2017-08-18 9:10:05	2017	8	001611732900	2	2014-12-13	2.6814	1	云南省昆明市五华区普吉办事处普吉村(小区)621	云南省昆明市五华区	五华区	0	1	0	0	0	2
李文森	手足口病	2017-08-18 8:53:15	2017	8	001640627400	1	2016-02-23	1.48493	1	云南省昆明市官渡区官渡镇官渡古镇西庄二组村(小区)238	云南省昆明市官渡区	官渡区	0	1	0	0	0	2
谢子登	手足口病	2017-08-18 8:40:00	2017	8	001623244900	1	2015-05-06	2.28709	1	云南省昆明市西山区海口镇中宝村委会石马哨村(小区)75	云南省昆明市西山区	西山区	1	0	0	0	0	1
邓雯馨	手足口病	2017-08-18 8:28:34	2017	8	001624313000	2	2015-05-26	2.23232	1	云南省昆明市官渡区不详乡镇世纪城惜春苑村(小区)7栋3单元8F	云南省昆明市官渡区	官渡区	0	0	0	0	1	5
梁彪辉	手足口病	2017-08-17 21:52:54	2017	8	001671916400	1	2014-10-26	2.81153	1	云南省昆明市呈贡县不详乡镇小王家营村(小区)221	云南省昆明市呈贡县	呈贡县	1	0	0	0	0	1
莫梓涔	手足口病	2017-08-17 20:14:08	2017	8	001600322500	1	2014-08-20	2.99478	1	云南省昆明市官渡区不详乡镇普自村(小区)322	云南省昆明市官渡区	官渡区	0	0	0	0	1	5
魏渝承	手足口病	2017-08-17 18:04:46	2017	8	001646950800	1	2015-07-16	2.09104	1	云南省昆明市盘龙区不详乡镇清水河村(小区)118	云南省昆明市盘龙区	盘龙区	0	0	0	0	1	5
吴域涵	手足口病	2017-08-17 16:52:22	2017	8	001599304100	1	2013-12-18	3.66517	1	云南省昆明市五华区大观办事处小西门人民中路村(小区)28	云南省昆明市五华区	五华区	1	0	0	0	0	1
马竣熙	手足口病	2017-08-17 16:26:17	2017	8	001671898000	1	2016-08-19	0.995715	1	云南省昆明市嵩明县嵩阳镇银杏人家村(小区)42-2-102	云南省昆明市嵩明县	嵩明县	0	0	0	0	1	5
李子樊	手足口病	2017-08-17 13:33:28	2017	8	001646183000	1	2016-08-30	0.96527	1	云南省昆明市五华区沙朗乡陡坡村(小区)无号	云南省昆明市五华区	五华区	0	0	0	0	1	5
王晓洋	手足口病	2017-08-17 13:32:08	2017	8	001614956600	1	2015-02-10	2.51763	1	云南省昆明市官渡区不详乡镇海伦国际5号地村(小区)3-3101	云南省昆明市官渡区	官渡区	0	0	0	0	1	5
陈姝含	手足口病	2017-08-17 11:48:27	2017	8	001671150600	2	2016-08-04	1.03625	1	云南省昆明市呈贡县不详乡镇黄土坡村(小区)无号	云南省昆明市呈贡县	呈贡县	0	0	0	0	1	5
马怀潇镟	手足口病	2017-08-17 11:46:50	2017	8	000969149600	1	2012-12-18	4.6639	2	云南省昆明市寻甸回族彝族自治县仁德镇凤捂路村(小区)84号	云南省昆明市寻甸回	寻甸回	0	0	0	0	1	5
罗成	手足口病	2017-08-17 11:05:09	2017	8	001671864800	1	2016-10-09	0.855474	1	云南省昆明市官渡区阿拉乡大石坝村村(小区)018号	云南省昆明市官渡区	官渡区	1	0	0	0	0	1
张妙涵	手足口病	2017-08-16 21:50:55	2017	8	001671806500	2	2015-05-15	2.25848	2	云南省昆明市官渡区大板桥镇西冲口村(小区)15号	云南省昆明市官渡区	官渡区	0	0	0	0	1	5
刘婧萱	手足口病	2017-08-16 21:47:28	2017	8	001606629100	2	2014-09-30	2.87997	1	云南省昆明市官渡区不详乡镇海伦国际5号地村(小区)2-1005	云南省昆明市官渡区	官渡区	0	0	0	0	1	5
丁瀚文	手足口病	2017-08-16 19:37:15	2017	8	001654015800	1	2016-12-03	0.703128	1	云南省昆明市官渡区官渡镇丹槿园村(小区)6-5C	云南省昆明市官渡区	官渡区	0	0	0	0	1	5
马文苡嫣	手足口病	2017-08-16 19:33:31	2017	8	001667507300	2	2015-12-22	1.65316	1	云南省昆明市嵩明县嵩阳镇回辉村村(小区)535-1	云南省昆明市嵩明县	嵩明县	0	0	0	0	1	5
严苡畅	手足口病	2017-08-16 17:41:30	2017	8	001632683500	2	2015-09-17	1.91578	1	云南省昆明市官渡区矣六乡肖家营肖家村村(小区)140-1	云南省昆明市官渡区	官渡区	1	0	0	0	0	1
牛梓谦	手足口病	2017-08-16 16:14:49	2017	8	001630128800	1	2015-11-17	1.7486	1	云南省昆明市官渡区吴井街道办事处石井小区村(小区)4号院	云南省昆明市官渡区	官渡区	0	0	0	0	1	5
胡如愿	手足口病	2017-08-16 16:11:05	2017	8	001650002700	2	2016-08-11	1.01485	1	云南省昆明市官渡区官渡镇星宇园村(小区)21-3-901	云南省昆明市官渡区	官渡区	0	0	0	0	1	5
陈柏睿	手足口病	2017-08-16 13:46:37	2017	8	001667094400	1	2016-11-15	0.751743	1	云南省昆明市西山区福海街道办事处船房新村五社村(小区)119号	云南省昆明市西山区	西山区	0	1	0	0	0	2
张胡	手足口病	2017-08-16 13:18:32	2017	8	001613886600	1	2014-09-18	2.91185	1	云南省昆明市官渡区官渡镇丁家村(小区)126号	云南省昆明市官渡区	官渡区	0	0	0	0	1	5
张立雄	手足口病	2017-08-16 13:17:13	2017	8	001640747000	1	2016-01-11	1.59768	1	云南省昆明市西山区福海街道办事处金家村(小区)3-24	云南省昆明市西山区	西山区	0	0	0	0	1	5
赵栩	手足口病	2017-08-16 8:30:56	2017	8	001644297800	1	2016-06-03	1.20289	1	云南省昆明市五华区沙朗乡大村社区大村村(小区)536号	云南省昆明市五华区	五华区	0	0	0	0	1	5
唐瑞雪	手足口病	2017-08-16 1:46:31	2017	8	001633714500	2	2016-01-21	1.56899	1	云南省昆明市西山区福海街道办事处船房新村5社村(小区)120号	云南省昆明市西山区	西山区	0	0	0	0	1	5
朱睿航	手足口病	2017-08-15 20:38:45	2017	8	001643499900	1	2016-07-25	1.05917	1	云南省昆明市晋宁县晋城镇白沙村村(小区)186	云南省昆明市晋宁县	晋宁县	0	0	0	0	1	5
赵俪媛	手足口病	2017-08-15 19:20:48	2017	8	001671685300	2	2016-08-10	1.01521	1	云南省昆明市五华区沙朗乡白族乡陡坡村委会香杆箐村村(小区)无号	云南省昆明市五华区	五华区	0	0	0	0	1	5
赵墨彤	手足口病	2017-08-15 16:55:30	2017	8	001671668300	2	2014-11-16	2.748	1	云南省昆明市官渡区吴井街道办事处福景花园村(小区)4-3-401	云南省昆明市官渡区	官渡区	0	0	0	0	1	5
徐婉莎	手足口病	2017-08-15 16:15:08	2017	8	001671672200	2	2015-09-29	1.88002	1	云南省昆明市安宁市不详乡镇安兰雅苑村(小区)25-1602	云南省昆明市安宁市	安宁市	0	0	0	0	1	5
刘星辰	手足口病	2017-08-15 15:48:18	2017	8	001648043000	1	2016-08-30	0.960051	1	云南省昆明市西山区前卫街道办事处金坤尚城村(小区)BA-2805	云南省昆明市西山区	西山区	0	0	0	0	1	5
孙浩然	手足口病	2017-08-15 13:28:22	2017	8	001633873300	1	2016-02-16	1.4964	1	云南省昆明市官渡区官渡镇螺峰村(小区)24号	云南省昆明市官渡区	官渡区	0	0	0	0	1	5
董洋	手足口病	2017-08-15 13:26:47	2017	8	001646257300	1	2015-08-11	2.01385	1	云南省昆明市五华区不详乡镇海源北路丽阳星城村(小区)1-2207	云南省昆明市五华区	五华区	0	0	0	0	1	5
范栩瑞	手足口病	2017-08-15 13:22:52	2017	8	001634139800	1	2016-03-23	1.39783	1	云南省昆明市呈贡县不详乡镇七彩云南村(小区)24-2401	云南省昆明市呈贡县	呈贡县	0	0	0	0	1	5
马怡萱	手足口病	2017-08-15 12:57:38	2017	8	001667718500	2	2014-07-05	3.11441	1	云南省昆明市官渡区不详乡镇金福地小区村(小区)1-1406	云南省昆明市官渡区	官渡区	0	0	0	0	1	5
杨烁	手足口病	2017-08-15 12:49:59	2017	8	001671652400	2	2015-12-29	1.63049	1	云南省昆明市官渡区关上街道办事处银海领域村(小区)7-3-1503	云南省昆明市官渡区	官渡区	0	0	1	0	0	3
王梓辰	手足口病	2017-08-15 12:44:27	2017	8	001657926700	2	2016-10-24	0.809119	1	云南省昆明市嵩明县小街镇马上村村(小区)41号	云南省昆明市嵩明县	嵩明县	0	0	0	0	1	5
王庭煦	手足口病	2017-08-15 10:38:12	2017	8	001658193100	1	2016-03-07	1.44132	1	云南省昆明市官渡区小板桥镇东聚建材城西区村(小区)2-10号	云南省昆明市官渡区	官渡区	1	0	0	0	0	1
陈楠霖	手足口病	2017-08-15 10:36:05	2017	8	001650964600	1	2016-11-08	0.767808	1	云南省昆明市嵩明县杨林镇老沙龙村(小区)167号	云南省昆明市嵩明县	嵩明县	0	0	0	0	1	5
凹林微	手足口病	2017-08-15 10:33:26	2017	8	001671558300	2	2015-03-05	2.44884	1	云南省昆明市西山区福海街道办事处船房老村(小区)358号	云南省昆明市西山区	西山区	0	0	0	0	1	5
许悦	手足口病	2017-08-15 8:21:15	2017	8	001671395300	2	2016-05-01	1.29048	1	云南省昆明市宜良县匡远镇土桥唐家村村(小区)21号	云南省昆明市宜良县	宜良县	0	0	0	0	1	5
黄筱茹	手足口病	2017-08-14 22:07:11	2017	8	001643085100	2	2016-04-14	1.33586	1	云南省昆明市五华区普吉办事处普吉路花香四季村(小区)1-3004	云南省昆明市五华区	五华区	0	0	0	0	1	5
李轩	手足口病	2017-08-14 20:42:52	2017	8	001671569400	2	2014-06-03	3.20017	1	云南省昆明市西山区不详乡镇九夏云水小区村(小区)20栋1单元601	云南省昆明市西山区	西山区	0	0	0	0	1	5
李司瀚	手足口病	2017-08-14 17:56:16	2017	8	001604453600	1	2014-05-28	3.21628	2	云南省昆明市嵩明县小街镇龙街村(小区)8	云南省昆明市嵩明县	嵩明县	0	0	0	0	1	5
汤梓宸	手足口病	2017-08-14 16:41:03	2017	8	001613569100	1	2013-08-22	3.98	2	云南省昆明市五华区不详乡镇西站茭菱路213号村(小区)3-1-201	云南省昆明市五华区	五华区	0	1	0	0	0	2
吴志昆	手足口病	2017-08-14 15:37:52	2017	8	001666075000	1	2016-09-24	0.888847	1	云南省昆明市官渡区矣六乡子君村星宇园村(小区)15-2-1504	云南省昆明市官渡区	官渡区	1	0	0	0	0	1
梁诗涵	手足口病	2017-08-14 15:22:02	2017	8	001661536300	2	2017-01-14	0.582177	1	云南省昆明市官渡区小板桥镇中铁二院住宿区村(小区)3-3-402	云南省昆明市官渡区	官渡区	0	0	0	0	1	5
肖竣文	手足口病	2017-08-14 12:45:00	2017	8	001671364200	1	2017-03-24	0.392967	1	云南省昆明市盘龙区联盟办事处新迎小区3组团村(小区)7-4-601	云南省昆明市盘龙区	盘龙区	0	0	0	0	1	5
李隆成	手足口病	2017-08-14 11:25:11	2017	8	001668408400	1	2016-07-31	1.03895	1	云南省昆明市呈贡县不详乡镇云南大学观山苑村(小区)1-110	云南省昆明市呈贡县	呈贡县	1	0	0	0	0	1
赵段宁	手足口病	2017-08-14 10:32:37	2017	8	000966162800	1	2013-10-22	3.81229	1	云南省昆明市五华区莲华办事处学府路花香十里村(小区)3-4-902	云南省昆明市五华区	五华区	0	0	0	0	1	5
马梓萱	手足口病	2017-08-14 10:18:45	2017	8	001667717900	2	2016-10-15	0.830745	1	云南省昆明市官渡区矣六乡子君村全福地村(小区)1-1-1406	云南省昆明市官渡区	官渡区	1	0	0	0	0	1
胡滨	手足口病	2017-08-14 10:17:15	2017	8	001619967000	1	2015-06-28	2.13122	1	云南省昆明市官渡区矣六乡子君村(小区)无号	云南省昆明市官渡区	官渡区	0	0	0	0	1	5
赵若曦	手足口病	2017-08-13 21:32:17	2017	8	001629695900	2	2015-11-19	1.73552	1	云南省昆明市西山区不详乡镇昆州路人和新居村(小区)1栋2单元202	云南省昆明市西山区	西山区	0	0	0	0	1	5
牛倩	手足口病	2017-08-13 20:16:01	2017	8	001671425200	2	2016-10-06	0.853784	1	云南省昆明市呈贡县不详乡镇七步场村(小区)无号	云南省昆明市呈贡县	呈贡县	0	0	0	0	1	5
王李瑞辰	手足口病	2017-08-13 20:11:40	2017	8	001640544700	1	2016-04-25	1.30278	1	云南省昆明市宜良县匡远镇土桥办事处唐家村(小区)66	云南省昆明市宜良县	宜良县	0	0	0	0	1	5
刘武润	手足口病	2017-08-13 19:29:23	2017	8	001605870500	1	2014-06-17	3.15897	2	云南省昆明市官渡区不详乡镇王家庄村(小区)1	云南省昆明市官渡区	官渡区	0	0	0	0	1	5
杨鸿宇	手足口病	2017-08-13 18:32:30	2017	8	001638340300	1	2015-12-21	1.64756	1	云南省昆明市官渡区阿拉乡昆明正阳饲料有限公司村(小区)无号	云南省昆明市官渡区	官渡区	0	0	0	0	1	5
陈茗悦	手足口病	2017-08-13 14:44:31	2017	8	001671400600	2	2016-12-24	0.636863	1	云南省昆明市盘龙区青云办事处王大桥沐东村(小区)87	云南省昆明市盘龙区	盘龙区	0	0	0	0	1	5
卢毅	手足口病	2017-08-13 14:38:56	2017	8	001622113900	1	2015-08-15	1.99756	1	云南省昆明市西山区团结镇大河村(小区)470号附1号	云南省昆明市西山区	西山区	0	1	0	0	0	2
王诗琪	手足口病	2017-08-13 11:23:53	2017	8	001621056200	2	2012-05-10	5.26071	2	云南省昆明市盘龙区不详乡镇人与自然小区村(小区)11-2-601号	云南省昆明市盘龙区	盘龙区	0	1	0	0	0	2
肖雅文	手足口病	2017-08-13 11:01:22	2017	8	001612843700	2	2014-08-08	3.01563	1	云南省昆明市盘龙区不详乡镇新迎小区村(小区)7-4-601	云南省昆明市盘龙区	盘龙区	0	0	0	0	1	5
刘周辰	手足口病	2017-08-13 10:22:56	2017	8	001638729000	1	2016-05-27	1.21405	1	云南省昆明市西山区前卫街道办事处光辉城市村(小区)5-1503	云南省昆明市西山区	西山区	0	0	0	0	1	5
龙俊辰	手足口病	2017-08-13 10:07:55	2017	8	001635627800	1	2016-03-07	1.43579	1	云南省昆明市盘龙区金辰办事处天怡风景村(小区)A-1603	云南省昆明市盘龙区	盘龙区	0	0	0	0	1	5
李晧宇	手足口病	2017-08-13 0:11:37	2017	8	001653876300	1	2016-11-19	0.731028	1	云南省昆明市西山区福海街道办事处船房新村村(小区)22号	云南省昆明市西山区	西山区	0	1	0	0	0	2
范牧源	手足口病	2017-08-12 17:16:43	2017	8	001671327700	1	2015-09-25	1.88287	1	云南省昆明市官渡区阿拉乡小石坝村村(小区)384号	云南省昆明市官渡区	官渡区	0	1	0	0	0	2
胡书铭	手足口病	2017-08-12 15:54:36	2017	8	001637063000	1	2013-05-02	4.28108	2	云南省昆明市安宁市连然镇福兴苑小区村(小区)5-2-902	云南省昆明市安宁市	安宁市	0	0	0	0	1	5
王浩楠	手足口病	2017-08-12 15:00:51	2017	8	001642200600	1	2016-05-16	1.24196	1	云南省昆明市官渡区不详乡镇六甲村(小区)11	云南省昆明市官渡区	官渡区	0	1	0	0	0	2
邓兆蓉	手足口病	2017-08-12 14:49:45	2017	8	001623075100	2	2015-08-09	2.01127	1	云南省昆明市呈贡县不详乡镇云南大学村(小区)2栋212室	云南省昆明市呈贡县	呈贡县	1	0	0	0	0	1
赵皓宇	手足口病	2017-08-12 2:41:13	2017	8	001610166100	1	2014-05-05	3.27204	2	云南省昆明市宜良县不详乡镇永丰华庭1区村(小区)101号	云南省昆明市宜良县	宜良县	0	0	0	0	1	5
刘旭	手足口病	2017-08-11 22:19:53	2017	8	001671251500	1	2016-05-07	1.2647	1	云南省昆明市呈贡县吴家营乡吴家营村(小区)169号	云南省昆明市呈贡县	呈贡县	0	0	0	0	1	5
郭毅	手足口病	2017-08-11 21:58:22	2017	8	001671251100	1	2016-02-20	1.47547	1	云南省昆明市五华区丰宁办事处北村村(小区)36号	云南省昆明市五华区	五华区	0	0	0	0	1	5
黄子朔	手足口病	2017-08-11 21:14:01	2017	8	001656766700	1	2015-05-12	2.25294	1	云南省昆明市盘龙区青云办事处银海白沙郡村(小区)26-2	云南省昆明市盘龙区	盘龙区	0	0	0	0	1	5
丁建航	手足口病	2017-08-11 16:30:18	2017	8	001620763500	1	2015-07-03	2.11003	1	云南省昆明市官渡区小板桥镇大羊甫村(小区)98号	云南省昆明市官渡区	官渡区	1	0	0	0	0	1
陈嘉乐	手足口病	2017-08-11 15:45:10	2017	8	001635284800	1	2016-03-11	1.42	1	云南省昆明市官渡区阿拉乡白水塘村(小区)27号	云南省昆明市官渡区	官渡区	0	0	0	0	1	5
游佳瑶	手足口病	2017-08-11 15:09:15	2017	8	001671127100	2	2015-01-21	2.55614	2	云南省昆明市官渡区阿拉乡小石坝村(小区)444号	云南省昆明市官渡区	官渡区	0	0	0	0	1	5
刘益豪	手足口病	2017-08-11 15:05:39	2017	8	001638097900	1	2015-04-03	2.35901	1	云南省昆明市官渡区不详乡镇新广丰批发市场B区村(小区)14-5号	云南省昆明市官渡区	官渡区	0	1	0	0	0	2
施博窗	手足口病	2017-08-11 15:03:05	2017	8	001671221400	1	2015-07-26	2.04689	1	云南省昆明市嵩明县嵩阳镇木作村村(小区)112号	云南省昆明市嵩明县	嵩明县	0	0	0	0	1	5
赵子墨	手足口病	2017-08-11 14:59:16	2017	8	000965993000	1	2013-11-08	3.75804	1	云南省昆明市西山区不详乡镇人和新居村(小区)6-1-504	云南省昆明市西山区	西山区	0	0	0	0	1	5
何梓成	手足口病	2017-08-11 12:29:27	2017	8	001658031600	1	2016-12-26	0.625655	1	云南省昆明市官渡区不详乡镇拓翔路村(小区)138	云南省昆明市官渡区	官渡区	0	0	0	0	1	5
徐亚琪	手足口病	2017-08-11 11:21:01	2017	8	001664290900	2	2010-04-28	7.28945	3	云南省昆明市官渡区不详乡镇万科魅力之城村(小区)1-907	云南省昆明市官渡区	官渡区	0	0	0	0	1	5
李腾	手足口病	2017-08-11 10:50:16	2017	8	001604352500	1	2014-08-09	3.0074	2	云南省昆明市西山区团结镇多依村(小区)73号	云南省昆明市西山区	西山区	0	1	0	0	0	2
黄涵	手足口病	2017-08-11 10:20:49	2017	8	001671179100	1	2016-06-22	1.13739	1	云南省昆明市官渡区官渡镇螺峰村(小区)364号	云南省昆明市官渡区	官渡区	0	0	0	0	1	5
邹欣睿	手足口病	2017-08-11 10:19:32	2017	8	000982056300	2	2012-06-14	5.15929	2	云南省昆明市盘龙区不详乡镇民风村(小区)1-503	云南省昆明市盘龙区	盘龙区	1	0	0	0	0	1
杨子睿	手足口病	2017-08-11 1:28:24	2017	8	001657794100	1	2015-07-20	2.06177	1	云南省昆明市官渡区矣六乡子君村金福地花园南区村(小区)11-2909	云南省昆明市官渡区	官渡区	0	0	0	0	1	5
刘皓宇	手足口病	2017-08-11 1:00:13	2017	8	001630461600	1	2015-11-22	1.71948	1	云南省昆明市官渡区不详乡镇海伦国际5号地村(小区)6-702	云南省昆明市官渡区	官渡区	0	0	0	0	1	5
王欣仪	手足口病	2017-08-10 21:08:02	2017	8	001646292200	2	2012-10-26	4.79091	2	云南省昆明市官渡区不详乡镇东聚建材城西区村(小区)2栋10号	云南省昆明市官渡区	官渡区	1	0	0	0	0	1
崔梓熙	手足口病	2017-08-10 16:44:10	2017	8	001614288800	2	2013-09-18	3.89513	1	云南省昆明市呈贡县不详乡镇滇池星城星海湾村(小区)12-1	云南省昆明市呈贡县	呈贡县	0	0	0	0	1	5
孔若语	手足口病	2017-08-10 14:49:08	2017	8	001671112500	2	2017-03-15	0.406892	1	云南省昆明市官渡区矣六乡魅力之城3期村(小区)2-1405	云南省昆明市官渡区	官渡区	0	0	0	0	1	5
金楷洋	手足口病	2017-08-10 14:36:54	2017	8	001638992700	1	2015-11-30	1.6964	1	云南省昆明市西山区前卫街道办事处坝塘村(小区)4号	云南省昆明市西山区	西山区	0	0	0	0	1	5
张腾锴	手足口病	2017-08-10 14:15:34	2017	8	001002455500	1	2012-04-28	5.28568	2	云南省昆明市官渡区矣六乡高庙村(小区)181号	云南省昆明市官渡区	官渡区	0	0	0	0	1	5
方婉悦	手足口病	2017-08-10 11:36:05	2017	8	001671087300	2	2015-04-27	2.29017	1	云南省昆明市五华区护国办事处青年路村(小区)176	云南省昆明市五华区	五华区	0	0	0	0	1	5
罗宝莲	手足口病	2017-08-10 10:06:33	2017	8	001599676100	2	2014-04-11	3.33312	1	云南省昆明市官渡区不详乡镇万德老村村(小区)278	云南省昆明市官渡区	官渡区	0	0	0	0	1	5
吴诺晨	手足口病	2017-08-09 14:40:14	2017	8	001662034200	2	2013-12-03	3.68408	2	云南省昆明市官渡区矣六乡子君星宇园村(小区)15-2-1501	云南省昆明市官渡区	官渡区	1	0	0	0	0	1
管晓轩	手足口病	2017-08-09 14:38:37	2017	8	001643858800	2	2016-07-13	1.07491	1	云南省昆明市西山区永昌街道办事处黄瓜营村(小区)2-1-403	云南省昆明市西山区	西山区	0	0	0	0	1	5
韩蕊函	手足口病	2017-08-09 14:10:33	2017	8	001632059700	2	2016-02-18	1.47458	1	云南省昆明市官渡区官渡镇广源村(小区)9-3-501	云南省昆明市官渡区	官渡区	0	0	0	0	1	5
赵建辉	手足口病	2017-08-09 13:53:59	2017	8	001613234700	1	2015-05-02	2.274	1	云南省昆明市官渡区小板桥镇新村(小区)86号	云南省昆明市官渡区	官渡区	0	0	0	0	1	5
金睿婕	手足口病	2017-08-09 13:52:38	2017	8	001670980000	2	2016-07-05	1.09672	1	云南省昆明市五华区普吉办事处王家桥林家院村(小区)69号	云南省昆明市五华区	五华区	0	0	0	0	1	5
李梓怡	手足口病	2017-08-09 13:24:03	2017	8	001662699900	2	2017-01-17	0.56005	1	云南省昆明市西山区前卫街道办事处滇池卫城锦尚村(小区)11-3-202	云南省昆明市西山区	西山区	0	0	0	0	1	5
郑塬姝	手足口病	2017-08-09 10:54:27	2017	8	001645820900	2	2016-05-12	1.24423	1	云南省昆明市西山区前卫街道办事处未名城村(小区)A8-3-3403	云南省昆明市西山区	西山区	0	0	0	0	1	5
游佳凝	手足口病	2017-08-09 10:33:27	2017	8	001619791600	2	2014-07-18	3.06212	1	云南省昆明市宜良县匡远镇发达村村(小区)56号	云南省昆明市宜良县	宜良县	0	0	0	0	1	5
钱思羽	手足口病	2017-08-09 9:42:34	2017	8	001590748000	2	2014-04-03	3.35224	1	云南省昆明市官渡区六甲乡小街街道怡园村(小区)101-2-402	云南省昆明市官渡区	官渡区	0	0	0	0	1	5
霍语嫣	手足口病	2017-08-09 5:03:47	2017	8	001634690200	2	2016-04-07	1.33939	1	云南省昆明市官渡区矣六乡盛泰花园村(小区)14-2-902	云南省昆明市官渡区	官渡区	0	0	0	0	1	5
张恒翊	手足口病	2017-08-08 22:57:11	2017	8	001657260800	1	2016-10-27	0.782906	1	云南省昆明市西山区海口镇白鱼口村村(小区)643	云南省昆明市西山区	西山区	0	0	0	0	1	5
杨淑雅	手足口病	2017-08-08 21:28:37	2017	8	001663699300	2	2016-08-01	1.02093	1	云南省昆明市官渡区不详乡镇奥城橙郡村(小区)33-2-1105	云南省昆明市官渡区	官渡区	0	0	0	0	1	5
荆瑞欣	手足口病	2017-08-08 20:09:23	2017	8	000965387400	2	2013-08-09	3.99956	2	云南省昆明市官渡区吴井街道办事处吴井路村(小区)401号	云南省昆明市官渡区	官渡区	1	0	0	0	0	1
张洲铭	手足口病	2017-08-08 19:25:30	2017	8	001628557800	1	2014-10-14	2.81946	2	云南省昆明市五华区不详乡镇靖国路村(小区)77号	云南省昆明市五华区	五华区	0	0	0	0	1	5
李希恩	手足口病	2017-08-08 18:44:43	2017	8	001670899100	2	2012-10-27	4.78243	1	云南省昆明市五华区不详乡镇天骄北麓村(小区)28-2801	云南省昆明市五华区	五华区	1	0	0	0	0	1
桂翊致	手足口病	2017-08-08 17:33:06	2017	8	001670770400	1	2016-09-22	0.878114	1	云南省昆明市西山区永昌街道办事处永昌小区村(小区)益康路21号1-102	云南省昆明市西山区	西山区	0	0	0	0	1	5
马畅	手足口病	2017-08-08 15:41:38	2017	8	001646897300	1	2016-04-15	1.31596	1	云南省昆明市寻甸回族彝族自治县先锋乡松树地村(小区)无号	云南省昆明市寻甸回	寻甸回	0	0	0	0	1	5
高启恒	手足口病	2017-08-08 14:30:22	2017	8	001651470000	1	2016-10-24	0.790156	1	云南省昆明市西山区前卫街道办事处世纪半岛村(小区)38-6-303	云南省昆明市西山区	西山区	0	0	0	0	1	5
李锞	手足口病	2017-08-08 13:42:27	2017	8	001670866400	1	2013-09-03	3.93038	2	云南省昆明市官渡区大板桥镇大板桥开发区玻璃厂村(小区)无号	云南省昆明市官渡区	官渡区	0	0	0	0	1	5
赵槿汐	手足口病	2017-08-08 13:30:20	2017	8	001645265400	2	2016-06-18	1.14049	1	云南省昆明市官渡区阿拉乡西邑村(小区)34号	云南省昆明市官渡区	官渡区	0	0	0	0	1	5
杨之涵	手足口病	2017-08-08 12:49:59	2017	8	001618453700	2	2014-09-20	2.88442	2	云南省昆明市盘龙区不详乡镇滇源镇菜子地村(小区)94号	云南省昆明市盘龙区	盘龙区	0	0	0	0	1	5
杨策凯	手足口病	2017-08-08 11:01:35	2017	8	000971865400	1	2012-11-01	4.76786	2	云南省昆明市官渡区小板桥镇晓东村(小区)775号	云南省昆明市官渡区	官渡区	0	0	0	0	1	5
胡钧文	手足口病	2017-08-08 10:13:08	2017	8	001629984000	1	2015-12-15	1.64935	1	云南省昆明市官渡区关上街道办事处宏德村(小区)19号	云南省昆明市官渡区	官渡区	0	0	0	0	1	5
熊翰尧	手足口病	2017-08-07 22:47:16	2017	8	001663982200	1	2014-04-06	3.34004	1	云南省昆明市盘龙区不详乡镇天宇澜山小区村(小区)A1-1304	云南省昆明市盘龙区	盘龙区	0	0	0	0	1	5
杨琼怡	手足口病	2017-08-07 22:23:40	2017	8	001587730500	2	2013-03-05	4.42692	2	云南省昆明市西山区海口镇文化小区村(小区)16-3-501	云南省昆明市西山区	西山区	0	0	0	0	1	5
李皓玄	手足口病	2017-08-07 16:44:00	2017	8	001598546300	1	2012-05-18	5.22299	2	云南省昆明市五华区沙朗乡沙靠村村(小区)3号	云南省昆明市五华区	五华区	0	0	0	0	1	5
茶渼棋	手足口病	2017-08-07 16:19:20	2017	8	001647475200	2	2016-09-19	0.88345	1	云南省昆明市官渡区不详乡镇子君欣景花园村(小区)23-3-202	云南省昆明市官渡区	官渡区	0	0	0	0	1	5
孙茂桐	手足口病	2017-08-07 16:16:16	2017	8	001611279400	1	2015-03-20	2.38652	1	云南省昆明市官渡区关上街道办事处双凤村(小区)153号	云南省昆明市官渡区	官渡区	0	0	0	0	1	5
吕若曦	手足口病	2017-08-07 16:02:02	2017	8	001670758400	2	2016-02-20	1.46384	1	云南省昆明市嵩明县杨桥乡杨家村村(小区)无号	云南省昆明市嵩明县	嵩明县	0	0	0	0	1	5
付雲雨	手足口病	2017-08-07 15:43:38	2017	8	001580171300	2	2013-01-09	4.57674	2	云南省昆明市官渡区不详乡镇新螺蛳湾1号药材市场村(小区)18-4100	云南省昆明市官渡区	官渡区	0	0	0	0	1	5
董欣怡	手足口病	2017-08-07 15:35:15	2017	8	001630844100	2	2015-09-01	1.9347	1	云南省昆明市官渡区金马街道办事处金马悦城村(小区)10-4303	云南省昆明市官渡区	官渡区	0	0	0	0	1	5
杨思萌	手足口病	2017-08-07 14:47:22	2017	8	001649464800	2	2016-04-14	1.31586	1	云南省昆明市晋宁县新街乡海晏村(小区)73号	云南省昆明市晋宁县	晋宁县	0	0	0	0	1	5
赵羲嬛	手足口病	2017-08-07 13:47:00	2017	8	001670735100	2	2016-01-31	1.51834	1	云南省昆明市晋宁县上蒜乡鲁纳村村(小区)59号	云南省昆明市晋宁县	晋宁县	0	0	0	0	1	5
李嘉鑫	手足口病	2017-08-07 11:56:32	2017	8	001637362600	1	2016-05-17	1.22518	1	云南省昆明市官渡区大板桥镇棠梨坡村(小区)无门牌	云南省昆明市官渡区	官渡区	0	0	0	0	1	5
冯佳琪	手足口病	2017-08-07 11:34:04	2017	8	001645841200	2	2016-06-29	1.10741	1	云南省昆明市五华区黑林铺办事处班庄村村(小区)289号	云南省昆明市五华区	五华区	0	0	0	0	1	5
孙凡斐	手足口病	2017-08-07 11:20:26	2017	8	001667964200	2	2015-06-12	2.15598	1	云南省昆明市官渡区官渡镇星云园村(小区)5-1-103	云南省昆明市官渡区	官渡区	0	0	0	0	1	5
毕梓芯	手足口病	2017-08-07 11:14:38	2017	8	001639769400	2	2016-03-01	1.43592	1	云南省昆明市官渡区吴井街道办事处吴井路长村村(小区)135号	云南省昆明市官渡区	官渡区	1	0	0	0	0	1
[truncated: 30,756 more rows]
